# Supplementary material for: Intestinal overexpression of Pla2g10 alters the composition, diversity and function of gut microbiota in mice
Source: Front Cell Infect Microbiol. 2025 Mar 14;15:1535204. doi: 10.3389/fcimb.2025.1535204 (PMC11949945; doi:10.3389/fcimb.2025.1535204)
Supplement: Supplementary file 1 [file DataSheet1.zip]

Archive with 3 entries (3 files):
- Supplementary figures 3.8.docx
- Table S1.Relative abundance at the phylum and genus levels.xlsx
- Table S2.Relative abundance of functional genes analyzed by picrust2.xlsx
