# Supplementary material for: Intestinal overexpression of Pla2g10 alters the composition, diversity and function of gut microbiota in mice
Source: Front Cell Infect Microbiol. 2025 Mar 14;15:1535204. doi: 10.3389/fcimb.2025.1535204 (PMC11949945; doi:10.3389/fcimb.2025.1535204)
Supplement: Supplementary file 1 [file DataSheet1.zip › Table S1.Relative abundance at the phylum and genus levels.xlsx]

## Sheet: 10_phylum
Taxonomy	Firmicutes	Campylobacterota	Actinobacteriota	Bacteroidota	Patescibacteria	Desulfobacterota	Proteobacteria	Verrucomicrobiota	Spirochaetota	Deferribacterota	Others
C1	0.688780921750436	0.00152256475177062	0.0358230403394122	0.136363636363636	0.0878126389981866	0.0364389092277688	0.00222397098573237	0.00670612789543915	0	0	0.00432818968761828
C2	0.773565538714203	0.000804051048687857	0.035669073117323	0.165343689054641	0.00795497314127348	0.00845108974578301	0.00492695110685325	0.00313066684914634	0	6.84298764840729e-05	8.55373456050135e-05
C3	0.290519040613131	0.461987203613097	0.0158244089369419	0.201474663838232	0.00687720258664933	0.00523488555103158	0.0134806856673624	0.000256612036815274	0.00165942450473877	0.00268587265199986	8.88178419700125e-16
C4	0.456256201457556	8.55373456050912e-05	0.1387757895097	0.0344886577479728	0.182810415027201	0.182023471447634	0.00509802579806344	0.000342149382420365	0	0	0.000119752283847308
C5	0.66448831559859	0.0511684401409655	0.0660348308071304	0.182570910459507	0.0153453998015534	0.00369521333013994	0.00846819721490403	0.00386628802135012	0.00289116228145208	0.00141991993704451	5.13224073632745e-05
C6	0.76999007766791	0.000359256851541383	0.0869914804803777	0.0662401204365826	0.0455058678619085	0.0288260854689157	0.00191603654155404	8.55373456050912e-05	0	5.13224073630547e-05	3.4214938241961e-05
KI1	0.693673657919048	0.000804051048687857	0.174530399972628	0.0421528039141889	0.0691826051253978	0.00273719505936292	0.015927053751668	0.000992233209019058	0	0	0
KI2	0.736510760598077	0.0143531665925343	0.0630923461183153	0.105878126389982	0.0683272316693468	0	0.000889588394292948	0.0109487802374517	0	0	0
KI3	0.777568686488521	0.000256612036815274	0.151691928696069	0.0361822971909536	0.02906559003661	0.0014028124679235	0.00188182160331201	0.00189892907243302	0	0	5.13224073627194e-05
KI4	0.768604372669108	0.00121463030759229	0.108820611078797	0.013155643754063	0.097563896397167	0.000119752283847128	0.00434529715673863	0.00617579635268758	0	0	0
KI5	0.512950354124611	0.000119752283847128	0.362182228761077	0.101327539603791	0.0146268860984706	0.00135149006056044	0.00684298764840729	0.000376364320662401	0	3.42149382420365e-05	0.000188182160331118
KI6	0.878742258870223	0	0.0755807985766585	0.0183563143668526	0.0117528312861395	0	0.0152769699250693	0.000205289629452219	0	0	8.55373456049024e-05

## Sheet: 22_genus
Taxonomy	Allobaculum	Helicobacter	Bifidobacterium	Lactobacillus	Dubosiella	Candidatus_Saccharimonas	Desulfovibrio	[Ruminococcus]_torques_group	Lachnospiraceae_NK4A136_group	Enterorhabdus	Faecalibaculum	Coriobacteriaceae_UCG-002	Ligilactobacillus	Anaeroplasma	Lachnospiraceae_UCG-001	Mycoplasma	Alistipes	[Eubacterium]_siraeum_group	Alloprevotella	[Eubacterium]_xylanophilum_group	Lactococcus	Gordonibacter	Others
C1	0.0358230403394122	0.00155677969001266	0.00718513703082766	0.19136414958771	0.0218633455366613	0.0877955315290656	0.0357032880555651	0	0.0528107571765833	0.0249084750402026	0.00713381462346461	0.00128306018407637	0.0158757313443049	0.000615868888356657	0.000632976357477675	0.0079720806103945	0.00130016765319739	0.0011290929619872	0.000171074691210182	0.00345570876244568	0.000136859752968146	0.00153967222089164	0.499743387963185
C2	0.253395832620522	0.000804051048687857	0.0190919355390564	0.0470113251445581	0.00201868135628015	0.00795497314127348	0.00470455400828002	3.42149382420365e-05	0.0940226502891162	0.0118896910391077	0.00277140999760495	0.00169363944298081	0.00728778184555377	0.0383720532384439	0	0.000667191295719711	0.0232832654737058	0.000786943579566839	0.0221883874499607	0.017860197762343	0.00114620043110822	0.00224107845485339	0.440773941903035
C3	0.0511684401409655	0.462021418551339	0.00745885653676395	0.0398090806446094	0.00109487802374517	0.00691141752489137	0.00148834981352859	0	0.00821158517808875	0.00444794197146474	0.000906695863413967	0.00266876518287884	0.00747596400588497	0.000940910801656003	0.0379614739795395	0.0246860779416293	0.000564546480993602	0	0.00248058302254764	0.00128306018407637	0.000222397098573237	0.00100934067814008	0.33718821637527
C4	0.0735621172203784	8.55373456050912e-05	0.0800629554863653	0.0807814691894481	0.015927053751668	0.182844629965443	0.181937934102029	0.000136859752968146	0.00419132993464947	0.0528791870530674	0.00761282375885312	0.00109487802374517	0.0044992643788278	0.000188182160331201	0.000376364320662401	0.0146268860984706	0.00706538474698053	0.00167653197385979	0	0.000461901666267492	0.00244636808430561	0.00323331166387245	0.284309029322202
C5	0.488726177849249	0.0511000102644815	0.00660348308071304	0.0283812912717693	0.0318370000342149	0.0153453998015534	0.000923803332534985	0	0.000564546480993602	0.0419988366920998	0.00479009135388511	0.00213843364012728	0.00232661580045848	0	0	0.0110343175830568	0.000615868888356657	0.000513224073630547	6.84298764840729e-05	0.000119752283847128	0.000804051048687857	0.0133609333835152	0.298747733260342
C6	0.253772196941185	0.000393471789783419	0.0761111301194101	0.156670202210285	0.0777876620932699	0.0454716529236665	0.0286892257159476	0	0.00408868511992336	0.00913538851062374	0.0128134943716427	0.000821158517808875	0.00533753036575769	0	0	0.00188182160331201	0.00157388715913368	0.000701406233961748	0.000376364320662401	0.000769836110445821	0.000153967222089164	0.000564546480993602	0.322886372190098
KI1	0.0173811886269545	0.000838265986929894	0.0649228453142642	0.230232319430663	0.163838231771992	0.0691483901871557	0.0027200875902419	0.000632976357477675	0.00109487802374517	0.0858110651110275	0.0154822595545215	0.0177233380093749	0.00153967222089164	0	0.00297669962705717	0.000205289629452219	0.000923803332534985	0	8.55373456050912e-05	8.55373456050912e-05	0.00497827351421631	0.000393471789783419	0.318985869230506
KI2	0.00360967598453485	0.0144215964690184	0.0178944127005851	0.225852807335683	0.0461046292811441	0.0683443391384679	0	0.00314777431826736	0.00210421870188524	0.0367810586101892	0.0803879973996647	0.00295959215793616	0.00104355561638211	0	0	0	0.00662059054983406	0.0021555411092483	8.55373456050912e-05	5.13224073630547e-05	0.00388339549047114	0.000119752283847128	0.484432203099873
KI3	0.00887877647380847	0.000256612036815274	0.0211619393026996	0.186591165702946	0.216597666541212	0.029082697505731	0.0014028124679235	0.0128306018407637	0.0123344852362541	0.0584220070482773	0.0310500564546481	0.0675745030280221	0.0111711773360249	0	0.000222397098573237	0.000786943579566839	0.00354124610805077	0.00100934067814008	0	0.00333595647859856	0.00249769049166866	0.000496116604509529	0.330755807985766
KI4	0.00800629554863654	0.00121463030759229	0.00232661580045848	0.130222054949191	0.100934067814008	0.097598111335409	0	0.12500427686728	0.0258493858418586	0.0929277722653711	0.00242926061518459	0.00573100215554111	0.0548465460019845	8.55373456050912e-05	0	0	0.00236083073870052	0.00136859752968146	0.00128306018407637	0.00338727888596161	0.00814315530160468	0.00058165395011462	0.33569986656174
KI5	0.0635542477845828	0.000119752283847128	0.23890580627502	0.130803708899305	0.044120162863106	0.0146439935675916	0.00124884524583433	6.84298764840729e-05	0.00780100591918432	0.0552913401991309	0.0154480446162795	0.00800629554863653	0.000496116604509529	0	3.42149382420365e-05	0.0100420843740377	0.000513224073630547	0	0.000325041913299347	8.55373456050912e-05	0.00121463030759229	0.00121463030759229	0.406062887056489
KI6	0.0547096862490163	0	0.0414000752728641	0.116895336503918	0.0826632907927601	0.0118383686317446	0	0	0.00398604030519725	0.0228213638074383	0.0302460054059602	0	0.000718513703082766	0.00319909672563041	0	0	0.0153282923324323	0.0227016115235912	3.42149382420365e-05	0.00934067814007596	0.0149177130735279	0	0.569199712594519
