# Supplementary material for: Intestinal overexpression of Pla2g10 alters the composition, diversity and function of gut microbiota in mice
Source: Front Cell Infect Microbiol. 2025 Mar 14;15:1535204. doi: 10.3389/fcimb.2025.1535204 (PMC11949945; doi:10.3389/fcimb.2025.1535204)
Supplement: Supplementary file 1 [file DataSheet1.zip › Table S2.Relative abundance of functional genes analyzed by picrust2.xlsx]

## Sheet: picrust2.sample.KO.relative
function	C1	C2	C3	C4	C5	C6	KI1	KI2	KI3	KI4	KI5	KI6	description
K01990	0.005514029071754737	0.005929106924682644	0.003029387219494113	0.005010078582028573	0.00564147680563077	0.005913186782808106	0.005069825095305223	0.004873334025825077	0.005286849840566835	0.005730757928890046	0.004920715090144169	0.005077108928081889	ABC-2.A; ABC-2 type transport system ATP-binding protein
K06147	0.005027158359422013	0.005760891670555765	0.0022161225087163057	0.003780194423444095	0.004049958479267861	0.004259561290687437	0.0038209124017362897	0.003772103937300568	0.0037479123070173702	0.004734842845874249	0.0035066475105725455	0.004430487745014216	ABCB-BAC; ATP-binding cassette, subfamily B, bacterial
K07024	0.004776982637298822	0.0043219555211023095	0.0020587925195166197	0.003204474479668448	0.0052020489175934395	0.005350309583062102	0.005571522546807188	0.005170383080614911	0.0054520200715000855	0.0045532720297275005	0.004440930077678602	0.005089195439418129	SPP; sucrose-6-phosphatase [EC:3.1.3.24]
K01992	0.004726476945345183	0.005025281837824122	0.003256729869830428	0.003956032951693951	0.0034686750957235862	0.003957637831791938	0.003933902642797687	0.004004204155183775	0.004141014783070278	0.004680241458714638	0.004254296425306873	0.00399203755542641	ABC-2.P; ABC-2 type transport system permease protein
K02003	0.004279541254207589	0.005021699237073429	0.0029267726345790627	0.00337425817809837	0.004298598996218962	0.004348428834823342	0.003578512976258596	0.003487063577267298	0.003915989457091328	0.004556409553568434	0.0036765703406196806	0.003970779192219887	ABC.CD.A; putative ABC transport system ATP-binding protein
K02529	0.003630779127435516	0.004207936734828068	0.00171040881532195	0.003116664896515055	0.003118577861451593	0.0043446794994662944	0.0038051627474860565	0.003845463860776252	0.004277632243407087	0.004299889766824977	0.0037173628206774033	0.003921465438298258	lacI, galR; LacI family transcriptional regulator
K03406	0.001972967862678882	0.0027447986617599733	0.004934549883260586	0.0017496083592691391	0.0007917030720438672	0.0008721874648174651	0.0002092074326174813	0.00028609276086027577	0.00041338055297919106	0.0008200332505144122	0.0003233980531435518	0.0006034197465745053	mcp; methyl-accepting chemotaxis protein
K03088	0.0036806274009826534	0.004811839178250759	0.002083787327746742	0.0027942928348447934	0.0023380588236269146	0.0021146208594785745	0.0012040916838468615	0.002158018946186775	0.0015200091395319957	0.0029901777279066357	0.0027852519816408267	0.001927010747703161	rpoE; RNA polymerase sigma-70 factor, ECF subfamily
K00016	0.0020846250392749983	0.0014826721239704981	0.0009667371038884098	0.002244683809713044	0.0019275537609178808	0.0028900256950409307	0.0034940133281019733	0.003401161813844516	0.0034773176522321	0.0024382439096539274	0.0029324365987835805	0.0031998662509722534	LDH, ldh; L-lactate dehydrogenase [EC:1.1.1.27]
K02004	0.004089135991402287	0.0045864154624281695	0.0028950632376711512	0.0032343629723754546	0.003284839333081879	0.003620760719007502	0.003304319944943631	0.0031471131089470783	0.0035119288691505984	0.004075518962996624	0.003494629220025457	0.0036789053452068485	ABC.CD.P; putative ABC transport system permease protein
K15634	0.00270570554684982	0.0018339166683847532	0.001074543422893048	0.0026193745507329235	0.0020145672118683754	0.003168830393516069	0.0036248095073862386	0.003419611842718697	0.0034745326853264204	0.0029623632613444834	0.002677972800696431	0.003044676458133217	gpmB; probable phosphoglycerate mutase [EC:5.4.2.12]
K08659	0.0021722521315845817	0.0010106845824687425	0.0007973872279570687	0.0018561945421872478	0.001617318016743109	0.0026702774441447422	0.003476600893898799	0.0031645372339896955	0.003190581211999744	0.0020865546537871555	0.0026442882089866924	0.0030801123146092344	pepDA, pepDB; dipeptidase [EC:3.4.-.-]
K01104	0.0026986704795906326	0.0020725525834403673	0.0016747246796643234	0.0020001862160354397	0.002519451542851479	0.0031854208679478638	0.0035486007373478107	0.0033954547029231602	0.003373279262435876	0.0025152581021366583	0.0028331853525857664	0.0032102232645383265	E3.1.3.48; protein-tyrosine phosphatase [EC:3.1.3.48]
K02030	0.0024328115317694353	0.0021795661830249008	0.001983633693023968	0.0023567403463708885	0.002242210889013102	0.002711262951681963	0.0028835950829513217	0.002816881695817663	0.002861710978135913	0.002785247047582051	0.0025666383321263724	0.0029299388529734523	ABC.PA.S; polar amino acid transport system substrate-binding protein
K02014	0.00022669950979865177	0.00046714888780977244	0.0032666559806156545	0.0003686857995348235	0.0009275513553505469	0.00014853202097475678	0.00018645777380943567	0.0002105412794390542	8.086371276450386e-05	0.00010470912555660833	0.0006222215569721076	0.00026967421842932315	TC.FEV.OM; iron complex outermembrane recepter protein
K03294	0.001607644839682939	0.0008208975162558894	0.0006777633378546148	0.0016129055178771509	0.0011752881079760099	0.0021646524079678947	0.0026896006866175314	0.0025523925336599857	0.002615734727226268	0.0017831195384344844	0.0021515307837828984	0.002374425744535544	TC.APA; basic amino acid/polyamine antiporter, APA family
K06180	0.0024576200416799717	0.0023538681219343314	0.002150888122950582	0.0022245641377171767	0.0023365976524954597	0.002647565196244535	0.0028137058735476284	0.002929178954094436	0.0028635716878142006	0.0025245515085332445	0.0026296721088067024	0.0026221059724536944	rluD; 23S rRNA pseudouridine1911/1915/1917 synthase [EC:5.4.99.23]
K07496	0.000884535350593247	0.0007081974800193362	0.0005342039336426101	0.0013413664902898936	0.0012972596048649832	0.0018687217304178888	0.0020611690710888777	0.0021980806938105453	0.002204902272388569	0.001314538318620591	0.0016865370800999118	0.001755940969645209	K07496; putative transposase
K03293	0.0016024742175216194	0.0007101309571435835	0.0006044358495758169	0.001454526439530942	0.0010117217554521227	0.0019167707609682365	0.0025222309431385554	0.002350967289079997	0.0023705638301148636	0.0016440028179955653	0.001894741514089846	0.00215465181269714	TC.AAT; amino acid transporter, AAT family
K06889	0.0018267600800020256	0.001870257763148286	0.0015901980190175576	0.0015595142393276364	0.001652821240463357	0.0020976872981140365	0.002266726267383746	0.0023796618256594205	0.002369432723134982	0.0018979812748912267	0.0023639971066603564	0.0021712634868718468	K06889; uncharacterized protein
K00841	0.0009243245946370909	0.0005503622896195457	0.0004448080987375652	0.0011669468449761514	0.0008957168388448052	0.0015151489691263337	0.0018728702775684856	0.0018789361364188707	0.0019235619840326584	0.0011833631158202614	0.0015574515384361245	0.0016235983824664862	patA; aminotransferase [EC:2.6.1.-]
K00615	0.0018089322247092495	0.002232604760056868	0.0013548111750183295	0.0021749976315083783	0.002595044663279399	0.001915803052427831	0.0012550490303778507	0.0012941842009248036	0.0013438282634404483	0.0016216331110333942	0.0013243454811854695	0.001254575094420894	E2.2.1.1, tktA, tktB; transketolase [EC:2.2.1.1]
K01154	0.0011499947309579917	0.0013782806140639078	0.0017441730996759178	0.0014781664182943665	0.0025421904268577732	0.0021274555757090268	0.001790921997452701	0.00186821275962666	0.0019070749799510324	0.0013190570160032421	0.0018721876324411769	0.0016305045585005761	hsdS; type I restriction enzyme, S subunit [EC:3.1.21.3]
K03427	0.001175891290664833	0.0011762249715840073	0.002539347500387872	0.001371730144931556	0.0017338452310226855	0.001596665300348411	0.001529737145761019	0.0015821984213254727	0.00151143378669779	0.0011529717724715813	0.0016185287743353024	0.0013514162797461685	hsdM; type I restriction enzyme M protein [EC:2.1.1.72]
K02028	0.0018124889435619602	0.0016619452882100844	0.0014871909704024305	0.0017537879746192138	0.0017909468836355567	0.00221889653945902	0.0022187641082644194	0.0022651351871129724	0.002222048053062873	0.001925084802678738	0.0019319096177252153	0.0021867490745836426	ABC.PA.A; polar amino acid transport system ATP-binding protein [EC:3.6.3.21]
K00384	0.001807676876343779	0.001647366630037738	0.001792252885182294	0.001812404567145971	0.0015647986977865495	0.001953481062771779	0.0020951732296640435	0.002080584041234745	0.002073678853216445	0.0017862463797756953	0.001908778862423299	0.0020024346293144066	trxB, TRR; thioredoxin reductase (NADPH) [EC:1.8.1.9]
K03655	0.001542479610606209	0.002124109440204282	0.0012703067022889537	0.0012109989783262035	0.0022808699899071177	0.0016692902741184865	0.0015246239668706178	0.0015059234009803441	0.001677367157194079	0.0017732691686040876	0.001648002993316319	0.0016196226192937856	recG; ATP-dependent DNA helicase RecG [EC:3.6.4.12]
K03657	0.0020714307858578115	0.0018144163936958976	0.0018335732290165867	0.0022233922509488453	0.0015558107595956578	0.0019286217115475465	0.002066147205475536	0.0020007921858011166	0.0019487444169952865	0.0022737965880193856	0.002047373965025868	0.00210971722139558	uvrD, pcrA; DNA helicase II / ATP-dependent DNA helicase PcrA [EC:3.6.4.12]
K07126	0.00037118679723873035	0.0003684987009022165	0.0022461845124029226	0.0004002321011739091	0.00038380081903389914	0.00019281913809797996	6.444067395127292e-05	0.0003945541516760165	7.901097688619881e-05	0.0001470762878184192	0.00010669479451799003	0.00016343669534882768	K07126; uncharacterized protein
K07090	0.0014586808942919855	0.0010606516350812536	0.0019771180798634214	0.002217864916905056	0.0008837769720424994	0.0011564194667216489	0.0012049852560025596	0.0013388391172341558	0.0011241261525204577	0.0010678556406733923	0.0009284223357290479	0.001061937792771023	K07090; uncharacterized protein
K16787	0.001823271783015587	0.0016064832678561	0.0007174014558231068	0.0013710185025075483	0.0012561014437339898	0.0017724687181985826	0.0020078234067351024	0.0020081837791020227	0.0019518124538003478	0.0019500905085379707	0.0018574795007899947	0.0022087244985930536	ecfA2; energy-coupling factor transport system ATP-binding protein [EC:3.6.3.-]
K03091	0.0018137103855426604	0.0021440760377414254	0.0007909758741502812	0.0010032734893662498	0.0004261479568901099	0.001195046452310143	0.0007964141620105551	0.0012465554242480524	0.0010825770260465292	0.0016867488406354682	0.000745843970982982	0.0009719985638203474	sigH; RNA polymerase sporulation-specific sigma factor
K07133	0.0008680808053997824	0.0011506620776647485	0.001168577725431463	0.0011090925168602648	0.002127655703482484	0.001023350711004962	0.0010598207212585424	0.0008872061636684927	0.0009593088794982008	0.0011919999168459672	0.0015430635045841625	0.0012400878781447394	K07133; uncharacterized protein
K02026	0.001698135904828254	0.002119489909697687	0.00047392890528326814	0.0008941432459199783	0.0002732390015820385	0.0009590398415558996	0.0005726053094294981	0.0007665057251842057	0.0006224498361459418	0.0011807610062326648	0.0005157988321677885	0.0008272783088004855	ABC.MS.P1; multiple sugar transport system permease protein
K01439	0.001060763886952006	0.0009118488374880111	0.0009898294771371267	0.0012010457664165407	0.0015014547201239643	0.0015743261126543223	0.0016392715291440305	0.0015685099452691943	0.0016701006801746608	0.0013272991170823016	0.001486086901262926	0.0015491869378225192	dapE; succinyl-diaminopimelate desuccinylase [EC:3.5.1.18]
K16785	0.0018020650651159595	0.0015652129569280109	0.0007017744817470981	0.0013533008071057034	0.001309376595273667	0.001673904820125736	0.002024413232414598	0.0020190283155427434	0.001957734172905057	0.001827278597934243	0.0018284882457977431	0.002105652282752297	ecfT; energy-coupling factor transport system permease protein
K02025	0.0016755824740532963	0.002089928545398434	0.00046775350685604054	0.0008934585040686993	0.00028089870996742103	0.0009877641393344848	0.0005735665225053486	0.0007643047650789953	0.0006173527017688428	0.0011716777503909671	0.0005380822539827491	0.0008241979573718384	ABC.MS.P; multiple sugar transport system permease protein
K02035	0.0020463820888024665	0.0014947686526497886	0.0007073753801197451	0.0013463966528395217	0.0009845382129312224	0.0015737991718036421	0.0016415618269667363	0.0019796781404578423	0.001541544966143767	0.0016025178828660157	0.0010594552955208664	0.0014478914799382315	ABC.PE.S; peptide/nickel transport system substrate-binding protein
K02761	0.0014030543230768389	0.0008216486148046472	0.00046748104877367716	0.0008815726082838014	0.001744884489376527	0.0017468263152074178	0.002039440908843415	0.0016761059100241485	0.001818600978673744	0.0013989040969037837	0.0012564308167720155	0.0015464348759022949	PTS-Cel-EIIC, celB, chbC; PTS system, cellobiose-specific IIC component
K03497	0.0018626868386334948	0.0016963159631158027	0.001317839662992548	0.0016360060178820322	0.0013593183515485513	0.001775963013113427	0.0017888509986132262	0.0017953353378905453	0.001833690926093716	0.002038468486372141	0.0017684308688548404	0.0017526397893698508	parB, spo0J; chromosome partitioning protein, ParB family
K01190	0.0014652678693883722	0.0017399077554212637	0.0009015733377307247	0.000933330043866032	0.0015288410277532795	0.0013983669408300034	0.0014296857820468192	0.0014214358078465214	0.0014874718141795543	0.0018498076214871046	0.002015798047753743	0.0016717027819779088	lacZ; beta-galactosidase [EC:3.2.1.23]
K03205	0.001398891756007637	0.0020029725280262863	0.0009052081003268769	0.0005510381791956333	0.00028474493527295123	0.0005391670024135028	0.00014744130438269247	0.0007429522467767486	0.0003871326796247732	0.0010129453819269756	0.00021152481141269318	0.000375727764355998	virD4, lvhD4; type IV secretion system protein VirD4
K07258	0.0016705625018171234	0.0017626651126027512	0.000716061591908437	0.0013640470968095443	0.0007645309695777216	0.0014013979881000904	0.0013661958783626718	0.0016019410334692093	0.0015838668476454193	0.0016549726401244764	0.001267740223508928	0.0014478307168415566	dacC, dacA, dacD; serine-type D-Ala-D-Ala carboxypeptidase (penicillin-binding protein 5/6) [EC:3.4.16.4]
K01952	0.0010632676805866466	0.0009876114176905878	0.001971599252927143	0.0015500706709958543	0.0013203827169171842	0.0011810738221654745	0.0012741669651151145	0.0012654809032420487	0.0013280384978102402	0.001333498650541992	0.0013975011098170049	0.0012218867988949772	purL, PFAS; phosphoribosylformylglycinamidine synthase [EC:6.3.5.3]
K00059	0.0017966707014216063	0.0019322164270767562	0.0015851899913407708	0.0018739115039371084	0.0015140316796307253	0.001506103195792746	0.001426746606063774	0.0016655464299698693	0.001525274896326373	0.0018304408020331563	0.0013498867634179768	0.0012198233854037329	fabG; 3-oxoacyl-[acyl-carrier protein] reductase [EC:1.1.1.100]
K03316	0.0007165261685736994	0.00040903353478031346	0.00032859399052052066	0.000894741661387864	0.0007501784346760698	0.0010277776564351034	0.0014519854507334298	0.001355401448868587	0.0013780837081656064	0.000956375283740906	0.0013848522829512508	0.0014486043210816277	TC.CPA1; monovalent cation:H+ antiporter, CPA1 family
K03111	0.0014938381607181932	0.0015147527715977094	0.001141242688366049	0.00190388656757817	0.001914134576690371	0.001806351362801371	0.0018063823384339317	0.0017589553905204428	0.001745041032169753	0.0017562018493059396	0.0017387419992121505	0.0017169558169157456	ssb; single-strand DNA-binding protein
K01803	0.0012505277708980947	0.0011239265158313949	0.001095955956073533	0.0014026349901863895	0.0012832025389637256	0.00141550335702685	0.0015712055392091482	0.0016495324151927168	0.0016047176310292756	0.0013216187899453345	0.0015063826579507916	0.001505560440963261	TPI, tpiA; triosephosphate isomerase (TIM) [EC:5.3.1.1]
K01223	0.0015895918216314198	0.0012725629655729168	0.0005708571802727061	0.00070607351635165	0.0019064097783382794	0.0015706575980879833	0.001695187311127037	0.0012725769695696044	0.001545922582334203	0.0015201830687973212	0.0009928532199035443	0.001263295724036242	E3.2.1.86B, bglA; 6-phospho-beta-glucosidase [EC:3.2.1.86]
K03778	0.0009167648920590659	0.000836247960907792	0.0004189620379348744	0.0008867490121288096	0.0006975080280998161	0.0011050725732444705	0.0013657532456746565	0.0013397205697034756	0.0014281662077620676	0.000983936685568251	0.0012516325695436355	0.0012193690687318365	ldhA; D-lactate dehydrogenase [EC:1.1.1.28]
K03308	0.0008009025116224798	0.0012553003650315688	0.0018814459272939858	0.0007061732930214079	0.0013443638330760035	0.0006935513050148058	0.0005052954737809515	0.0005307181512257064	0.0005580998631453584	0.0011115772702276143	0.0007678569329642341	0.0006903973371835559	TC.NSS; neurotransmitter:Na+ symporter, NSS family
K01462	0.0015138942948903222	0.0013088318636799918	0.0012208662964290587	0.0015535088087412583	0.001608024352951008	0.001754591533959744	0.0018499532964842734	0.0017017020076205089	0.0018283651312759404	0.001622503182217695	0.0018342593971501571	0.0018147067608273435	PDF, def; peptide deformylase [EC:3.5.1.88]
K10117	0.0010879427983127876	0.001841401266205497	0.0003320159399735312	0.0005272216348548431	0.0004918261002073434	0.0007031323153729541	0.00024267971995734294	0.00013259181993038885	0.00040180798944565134	0.0009049681481793768	0.0005033423859575591	0.0007395608712272943	msmE; raffinose/stachyose/melibiose transport system substrate-binding protein
K01915	0.0015050146796931926	0.0017030285633556563	0.0012418078731694518	0.001457153891834564	0.001827150317603734	0.0015504387518666923	0.0013093502117299902	0.0012614067765074914	0.0014571596480693102	0.0015222075866757796	0.001384483620439827	0.0014574799528556223	glnA, GLUL; glutamine synthetase [EC:6.3.1.2]
K04487	0.0016292168125897606	0.0013494534602066382	0.0011632674172027029	0.0015162696122607712	0.0011876583575278884	0.0016130483704331882	0.0017439606866150692	0.0017241797934872253	0.0018156091620155745	0.0016687110714918329	0.0013871262383983525	0.0015634305390907098	iscS, NFS1; cysteine desulfurase [EC:2.8.1.7]
K01524	0.0008097752237233092	0.0006801915103539353	0.0009640273150097028	0.0011401771068510593	0.0009910440537249457	0.0013376643717820168	0.0014968558264603841	0.001405594450910632	0.0015906403562070909	0.0009948217844235004	0.001491565054462156	0.0015835678794257119	ppx-gppA; exopolyphosphatase / guanosine-5'-triphosphate,3'-diphosphate pyrophosphatase [EC:3.6.1.11 3.6.1.40]
K06901	0.0013812722117973403	0.0009420470945139652	0.0005515866161495401	0.0010709753835061735	0.0009722701349028446	0.0015407801321399824	0.001782203438849893	0.0016782267380866934	0.0016791202205726017	0.0014171623307399693	0.001349770315434019	0.0016109157738994429	pbuG; putative MFS transporter, AGZA family, xanthine/uracil permease
K03169	0.0010237169994296582	0.0017606664051660907	0.0007578688770265332	0.0003197238225604396	0.0007971051447960653	0.0005860401172208909	0.00021395084114438263	0.0004048627650153909	0.0004208939832745403	0.0012336187515841082	0.0003617580045778621	0.00036336894432725353	topB; DNA topoisomerase III [EC:5.99.1.2]
K02029	0.001257063784901204	0.0012823169027413688	0.00175118161861419	0.0013291731943239039	0.0011439033039675303	0.0015795355746143712	0.0013808393068977104	0.0014145015014024264	0.0013663399424559703	0.0012555373992045452	0.0012971943189904126	0.0015507288014006391	ABC.PA.P; polar amino acid transport system permease protein
K00850	0.0013637600716441898	0.0017510224517930022	0.0005670069801560859	0.0008980171729435894	0.0007607727143484102	0.0009426594476562455	0.0006671787079575971	0.0008646356383177315	0.0007867000312753201	0.0012331678764234038	0.0007444020551631915	0.0006542303543730135	pfkA, PFK; 6-phosphofructokinase 1 [EC:2.7.1.11]
K03701	0.0013722590013835714	0.0011596940482686273	0.001217659545916759	0.0013815385828498056	0.0014262162413934464	0.0013754430066865823	0.0016805089941173935	0.0015419187145456527	0.001570922790514876	0.0013888433923374697	0.0017509548169213807	0.001700227398828446	uvrA; excinuclease ABC subunit A
K00244	0.001043795467148642	0.0004582412558920146	0.000955805856587424	0.0009281150010165588	0.0011911333727808542	0.0008152730358108066	0.0017281144363841265	0.001187631662208077	0.001283922511312508	0.0011935361708146919	0.0016228529119147114	0.0017443228405125035	frdA; fumarate reductase flavoprotein subunit [EC:1.3.5.4]
K03758	0.0006874281964413785	0.0003953225030934623	0.0003017814431226862	0.00089748478615422	0.000708737822538024	0.0008431655752532243	0.0012513173876144929	0.0011324206848115994	0.0011770853177223988	0.0008512815881942848	0.0012181357971628613	0.0012738308072328477	arcD, lysl, lysP; arginine:ornithine antiporter / lysine permease
K03496	0.0015407231786622197	0.0016183864277128336	0.0015609066279456813	0.001574106577279715	0.0013598374933436364	0.0015045911511983624	0.0013538724147205811	0.0012449190210941008	0.0014107708940530143	0.001730367512994088	0.0013540544743276912	0.0014919210949342243	parA, soj; chromosome partitioning protein
K07088	0.0013263501624693331	0.0011698148795567366	0.0011120815618414325	0.0013115259295124763	0.0013350543898980331	0.001722292388094118	0.0016200669665616594	0.0016180475740449596	0.001516073600193535	0.0013691129995308945	0.001306035243118082	0.00164555467735287	K07088; uncharacterized protein
K01955	0.0016019205485918707	0.001510146962677868	0.0014139092894369545	0.0013846443762466783	0.001391810473960377	0.0015661056748126072	0.0016917309787755279	0.0016449471528686777	0.0017018300719700435	0.0015606476410223342	0.0015245587393546334	0.0016080185556927179	carB, CPA2; carbamoyl-phosphate synthase large subunit [EC:6.3.5.5]
K00948	0.0014442459108309053	0.0012499717451418153	0.001107525165644431	0.001377165283376083	0.0012187042992248347	0.001552196202636837	0.0017042761147664691	0.0016059886632083253	0.0016852295585004305	0.0015521276107694582	0.0015283776429391288	0.0016275131012318791	PRPS, prsA; ribose-phosphate pyrophosphokinase [EC:2.7.6.1]
K12574	0.0012802687461475827	0.0010474533685363172	0.0009776342342841609	0.0013292431358129988	0.0013496830640523899	0.001565227083236791	0.0017008209690977695	0.0015899746484311728	0.0017011712953773654	0.0013624793513842023	0.0013639372591044577	0.0015003702597889655	rnj; ribonuclease J [EC:3.1.-.-]
K03100	0.0016994537871249174	0.0016988981546414929	0.0012998345258999036	0.0015378820214924265	0.0015472603048779792	0.0015104744765723332	0.0014465701423996807	0.0014171744926602978	0.0013844514910222822	0.0015464273920812836	0.0013540120808220107	0.0014652204962264585	lepB; signal peptidase I [EC:3.4.21.89]
K03624	0.0014832195743500695	0.0013536963859321813	0.0011538156029741648	0.0013474929734535515	0.0012081056802213804	0.0015202848359955055	0.0016730782236996635	0.0016974032974810414	0.0016711192158606707	0.0014901383541465357	0.0014696773948046555	0.0015251115299396057	greA; transcription elongation factor GreA
K01834	0.0010991335295448762	0.0005962679636543304	0.0004986715347103628	0.000923755640930523	0.0010470707356755023	0.0013633667213199324	0.0016917290800830323	0.0015034463592774705	0.0015137731588985611	0.0010320937626797	0.0014486952926260894	0.0016207149484807662	PGAM, gpmA; 2,3-bisphosphoglycerate-dependent phosphoglycerate mutase [EC:5.4.2.11]
K03569	0.0015368623175077984	0.0013101603243790734	0.0011903004122958995	0.0014998521927243732	0.0012308279958725126	0.0015543997734669532	0.0016546649412147948	0.0016067525886817357	0.0016749184970288405	0.0015541751512766291	0.0014323617188393859	0.001480987957192273	mreB; rod shape-determining protein MreB and related proteins
K01928	0.001334461300622422	0.0011152608060431696	0.0012614706624129376	0.0013312995623227862	0.001265214039073246	0.0014674213484092344	0.00167449441096475	0.0016185373410897306	0.0016405997309508796	0.0013532380682190223	0.0014688992861560898	0.0015080500400631266	murE; UDP-N-acetylmuramoyl-L-alanyl-D-glutamate--2,6-diaminopimelate ligase [EC:6.3.2.13]
K03217	0.0013208175338167258	0.0010281392852246407	0.0010797325326053102	0.001329551025095413	0.0012058440997417287	0.001463139452212749	0.0016696052777888184	0.0016046851819809676	0.0016324500383216266	0.001346842381962702	0.0014644452849263685	0.0015036193975972644	yidC, spoIIIJ, OXA1, ccfA; YidC/Oxa1 family membrane protein insertase
K16209	0.0007057553080224763	0.00037001841941050964	0.0003116984878771511	0.000850693929949713	0.0005906224130707489	0.0012755568055445583	0.0014618152191192334	0.0014446952550787582	0.0014763959714802237	0.000888111716160235	0.00114709984381535	0.001265714995477919	lacS, galP, rafP; lactose/raffinose/galactose permease
K00942	0.0013208581402655523	0.0010414175591754171	0.0010798518224837531	0.0013271544286159365	0.0012046014731045575	0.001462978881105381	0.001662924253570252	0.0016000482077787284	0.0016314650395002491	0.001345682041475594	0.0014551213968099343	0.00150166428869963	E2.7.4.8, gmk; guanylate kinase [EC:2.7.4.8]
K04759	0.0012612799524828575	0.001660189136206961	0.0011367211248135528	0.001001875882337657	0.001255177560691369	0.001148357726657716	0.000755107632097668	0.0009830154528464277	0.0009717993681238527	0.0012975205440194323	0.0009683205274675746	0.0009928296161757187	feoB; ferrous iron transport protein B
K01956	0.001288850106978082	0.0010124439009918866	0.0010652984573137297	0.0013189619814667054	0.001188190911800962	0.0014529565678204825	0.0016587233964239418	0.0015829426877377493	0.0016101233983704063	0.0012737501403263952	0.0014639757366039583	0.0014983026266382298	carA, CPA1; carbamoyl-phosphate synthase small subunit [EC:6.3.5.5]
K02355	0.0014263973462492275	0.001516316610284949	0.0012161226151229019	0.0016509380367024772	0.0015563796064562293	0.0013767342660083348	0.0013357024022116993	0.0013042203653191155	0.0013638758037378244	0.001382472386339129	0.0014299514602221217	0.0013019196739132504	fusA, GFM, EFG; elongation factor G
K02913	0.0012887571182102694	0.001127692774743252	0.0010727459630046716	0.0012665364334781555	0.0014559836583503695	0.001384026870467974	0.0015876648297795779	0.0014820137089325584	0.0015367506016424773	0.0011898801773751538	0.001470817726444795	0.0014786249478771463	RP-L33, MRPL33, rpmG; large subunit ribosomal protein L33
K02078	0.0015229781605250496	0.0015739597296287506	0.0012035141521310102	0.0013729428716603032	0.0012426491227961554	0.001380296000788274	0.0014510301710716276	0.001461369985258368	0.0015055535782576958	0.0016422704112302104	0.0013794951390625392	0.0013624059609253034	acpP; acyl carrier protein
K03671	0.0013845708766677591	0.0013232990603476327	0.0012651187854754759	0.001462342523212631	0.0013863204311319601	0.0014232105025620114	0.0014240946073206739	0.0015033130195584751	0.0014707226127926188	0.0015030956737669358	0.0016023653111979753	0.001476824841138159	trxA; thioredoxin 1
K05349	0.0009911928581776033	0.0016386694661506473	0.0007524411875573851	0.00027205087212108837	0.0009363743989591098	0.0003881161560011635	0.00019907150006677707	0.00045212464377945817	0.0003869253608252262	0.0013071090084255963	0.0010788656182293295	0.0005150986163834258	bglX; beta-glucosidase [EC:3.2.1.21]
K02057	0.0011422492538765852	0.0016378022618678198	0.0005296985935135819	0.0005619622572301453	0.0002681509386086305	0.0008408972407431362	0.0003853187563457734	0.0007606454017972743	0.000536472572357316	0.0009093234769886846	0.00034031520841667964	0.0004720341781684087	ABC.SS.P; simple sugar transport system permease protein
K01577	0.0006006861216839677	0.0003346589458531954	0.00027464705163281303	0.0007196147755620149	0.0005201544371730283	0.0008916848115296487	0.0011595986732533892	0.001145001415510071	0.0011245168687196042	0.0006812640796785364	0.0009517677416926372	0.0010999105085332081	oxc; oxalyl-CoA decarboxylase [EC:4.1.1.8]
K00790	0.0013581044054516381	0.0013340884495626436	0.0009682878723081663	0.0013395206218993743	0.00111345579547966	0.0013423230748437927	0.001367875271874948	0.0014346236189002263	0.0014283207587676122	0.0013065467037419228	0.0013970852241600128	0.0013627390327144832	murA; UDP-N-acetylglucosamine 1-carboxyvinyltransferase [EC:2.5.1.7]
K04069	0.0009484273644670229	0.0014956128468871365	0.0006123939159464939	0.0010554696488346213	0.0015950067540938606	0.0011181703584724945	0.0005002515971666363	0.0005083933641391191	0.0007217306816349134	0.0009005426463977534	0.0008165490939981892	0.000720567902546332	pflA, pflC, pflE; pyruvate formate lyase activating enzyme [EC:1.97.1.4]
K03704	0.0010043716811442363	0.0010465863753548253	0.0005190424286722853	0.000989666690578691	0.0009638218517086666	0.0012062056090352085	0.0013084832212692293	0.0012004581311707225	0.0013542465021647453	0.0011769611674089314	0.0013405202134825348	0.0014003263529097964	cspA; cold shock protein (beta-ribbon, CspA family)
K04486	0.0005343889878461997	0.000887456078266831	0.0008090218083813533	0.0005562106702300627	0.0015844933437740977	0.0008417760999374649	0.0005349822429578954	0.00046891497778595346	0.0007081165907823049	0.0006012423951618397	0.0005825329179420395	0.0005805596006250855	E3.1.3.15B; histidinol-phosphatase (PHP family) [EC:3.1.3.15]
K07052	0.001582781308034243	0.001583047853187651	0.0006325691745077702	0.0008070724503139829	0.0009495466357977722	0.0013695693155790535	0.0015023779362470055	0.001550302235692033	0.0015714786112783674	0.0015140853874470541	0.0011289127615650974	0.0012490802538313267	K07052; uncharacterized protein
K02428	0.0012240860696157577	0.0010808018907795596	0.0011238340006656186	0.00152684642835642	0.0013057603545171754	0.0013404874794680623	0.0014778829043624647	0.0014448627844692906	0.0014185294014360634	0.0012469304355056505	0.0015810990652060188	0.0014593318207510365	rdgB; XTP/dITP diphosphohydrolase [EC:3.6.1.66]
K07407	0.0010835372016473588	0.0010374418877395668	0.0006625858480405787	0.0008171009838272865	0.0009574797220433324	0.0011148743688752499	0.0011960535691671313	0.0012269711530206225	0.0012397387475149239	0.0012968543612350085	0.0014343158448005943	0.0014533773185875505	E3.2.1.22B, galA, rafA; alpha-galactosidase [EC:3.2.1.22]
K01142	0.001238518413657664	0.0009585322088397221	0.0010606979238617041	0.001265959783019114	0.0011543441291122962	0.0013813908281220127	0.0015773762898195472	0.0014677181525210466	0.0014896134830454633	0.0012007407801534534	0.0011918523602676184	0.0013949583834156007	E3.1.11.2, xthA; exodeoxyribonuclease III [EC:3.1.11.2]
K07491	0.0007538191311759356	0.0007495180330650765	0.00039788280067475855	0.0015770213766102131	0.0008658973499145147	0.0010591358556115513	0.0009385391274058273	0.0008881995873120968	0.0010402584278742819	0.000885783299582772	0.0008248622458114695	0.0008592866765270381	K07491; putative transposase
K02073	0.0009475531076237887	0.0008805724859458943	0.0014490936005039058	0.0009926621916273755	0.0010515023761967664	0.0011775080731078514	0.0012861106902581037	0.0011894640149170263	0.0012286042739333685	0.0009373462522954271	0.0010951476758572316	0.0012592071552998078	metQ; D-methionine transport system substrate-binding protein
K03215	0.00110740851471898	0.0013307251830986728	0.0005681521629891368	0.001087376662698934	0.001564200264577474	0.0012672317288645422	0.0011794656421801309	0.0010663420929461138	0.0011608743478342873	0.001101076004638259	0.001154120798645357	0.0010916681069935406	rumA; 23S rRNA (uracil1939-C5)-methyltransferase [EC:2.1.1.190]
K03559	8.754567637968675e-05	0.00010460430005193834	0.001563598284762865	4.5466369823604535e-05	0.0003682514177140957	4.152529407649016e-05	6.456147826129959e-05	8.605476220291122e-05	2.8037287879920056e-05	4.628487694455215e-05	0.00017150373217035856	7.69851556230256e-05	exbD; biopolymer transport protein ExbD
K04758	0.00115955917391458	0.001560838092868299	0.0010797981420384542	0.0009766952344088546	0.0011589430311237702	0.001091671843860545	0.0007358734024450543	0.0008569000114469821	0.0008742572800781408	0.0012800647869296482	0.0008802219930236518	0.0010086626225189648	feoA; ferrous iron transport protein A
K01537	0.0015555550901605786	0.0011407263822471453	0.0006118432738676019	0.0011706136375897506	0.0009322492730083478	0.001420407466264387	0.001427814383255935	0.0014720773356420456	0.0013921492568113466	0.0014202665178145275	0.0011414832409393407	0.0011971503110250938	E3.6.3.8; Ca2+-transporting ATPase [EC:3.6.3.8]
K00760	0.0012393813006952267	0.0009839557758780982	0.0005608334903669131	0.0012709689142118813	0.0010650525293269878	0.0013814622822647916	0.0015421080767154976	0.0014699458233071454	0.0014947378221519146	0.001201980871026421	0.0013196902449604296	0.0013840623786771724	hprT, hpt, HPRT1; hypoxanthine phosphoribosyltransferase [EC:2.4.2.8]
K03311	0.000977627258785898	0.0006002332911247817	0.0003881551882472608	0.0009562483536283408	0.0009297774322119936	0.0013023989423262758	0.0015142585298645191	0.001454140151840923	0.001440906698469526	0.001000775252027512	0.0011784388404196533	0.0013450023973193967	TC.LIVCS; branched-chain amino acid:cation transporter, LIVCS family
K03530	0.0011013512507475345	0.0012832183054404121	0.0011933959846414906	0.0011966768688547193	0.0015341768270848285	0.0013378225343227744	0.0011948334219022054	0.0013280943718972343	0.0011329404848306117	0.0009404134189830151	0.0014418042014463948	0.0010982881901141206	hupB; DNA-binding protein HU-beta
K11754	0.0011473839393306934	0.0011599053607046323	0.0010725672667667642	0.001213356935801215	0.0011337453243144633	0.0012434246536305957	0.0013521635914746245	0.0012124602016784262	0.0014020386449779749	0.001318839314026137	0.0013177315576726608	0.0013131017715651886	folC; dihydrofolate synthase / folylpolyglutamate synthase [EC:6.3.2.12 6.3.2.17]
K01784	0.0013218105645227774	0.0011194319573149245	0.001041344811142656	0.0015304762938201826	0.0013740622152197503	0.0012830008820821483	0.0013858653832698805	0.0013443041225439378	0.0012610878933976917	0.0011875429201082654	0.0012363521255657668	0.0012197769691493286	galE, GALE; UDP-glucose 4-epimerase [EC:5.1.3.2]
K10119	0.0008892420440767239	0.001530054662942638	0.0002900495221575923	0.00041026919396035364	0.00042370530795761316	0.0006083774315853933	0.0002086416222538201	0.00011395844894258884	0.00038099777863229454	0.0010604062547461602	0.00039707689276291574	0.0006415429635252133	msmG; raffinose/stachyose/melibiose transport system permease protein
K02027	0.0014857932110766915	0.0015264336417490341	0.0004684966827987393	0.0009136686598091998	0.0006676617142135485	0.0010697889457298945	0.0008882510699795041	0.0008687275009443987	0.0008116960180324731	0.0013345457196958343	0.000771850240211339	0.0010481445698258703	ABC.MS.S; multiple sugar transport system substrate-binding protein
K06950	0.001017644914104391	0.0010916104902160258	0.0010099818320417418	0.000862275604712114	0.0010139012831252565	0.0011663127878836282	0.0011892992079509258	0.0011965156346715837	0.0012213537445139155	0.0009883491104967655	0.0011784925030850718	0.001261124849883286	K06950; uncharacterized protein
K06131	0.0012136114331087239	0.0012355079260955289	0.0005580681124048519	0.0009072692581076749	0.0009847157310222468	0.0012828114081754537	0.0013524521927339417	0.0013729433145925605	0.0013671804747835456	0.001228285053145036	0.0012187038164763143	0.0011761268421969194	clsA_B; cardiolipin synthase A/B [EC:2.7.8.-]
K03415	0.00017442134635373661	0.00026692750482682436	0.001504670754870413	0.0002856439760716216	0.00020370516532775348	6.94649343770692e-05	2.6209788544545893e-05	3.5626706169047677e-05	4.165935253251124e-05	5.740314898340131e-05	4.977212217549893e-06	4.1952698594376636e-05	cheV; two-component system, chemotaxis family, chemotaxis protein CheV
K01091	0.0009869744572412647	0.0015036627740821278	0.0013338977506892494	0.0007529521662435175	0.0012533428125994697	0.0008233395930079603	0.00042744314805110025	0.0004841900682870073	0.0005778861442315408	0.0009360824020696282	0.0007126337572355415	0.0006746250939369846	gph; phosphoglycolate phosphatase [EC:3.1.3.18]
K16211	0.0006386633029489301	0.0004067764393100161	0.00035259105820734777	0.0007089645942680145	0.0006316488163297376	0.0008976593948163071	0.001128375149837894	0.001115405981085641	0.0011045706425867126	0.0006772614575411036	0.0008884592121653651	0.0009790594607024517	malY, malT; maltose/moltooligosaccharide transporter
K02390	0.0002216704011114926	0.0001727619546730092	0.0014968412829886974	0.0002997829170978887	0.00023186505734928856	0.00012527677511313268	4.932636967734832e-05	0.00014826030533956818	0.00012665067940564406	9.679947123615679e-05	4.8953766527869434e-05	8.853773937829951e-05	flgE; flagellar hook protein FlgE
K03499	0.0013979848109730974	0.001450465026643819	0.0010140195558472744	0.001306594076328639	0.0013969289122515826	0.001241256943681125	0.0011095303894834217	0.00106540550963144	0.0012307954272638751	0.001496063089509914	0.0013037704103241014	0.0013177107649722161	trkA, ktrA; trk system potassium uptake protein
K03686	0.0011938545684644457	0.0013894974834816262	0.0009996871155321268	0.0011777850857285924	0.0013367569856332813	0.001213355572827802	0.0011705102216885083	0.0010746277461577186	0.001315798480313453	0.0014948349704038768	0.001219642913121135	0.0012500881898284812	dnaJ; molecular chaperone DnaJ
K10118	0.0008492142371460244	0.0014884782550792766	0.0002790509953651649	0.0004026147582656989	0.00041392208871893123	0.0005889215657426132	0.00021092005324842896	0.00011165064611382462	0.0003582255439761654	0.0008887311169631149	0.00038015973748978797	0.0006337787900612262	msmF; raffinose/stachyose/melibiose transport system permease protein
K06199	0.0009903860080394216	0.0005180110100812866	0.0004927447363898101	0.0010646557053201903	0.0007702904454198489	0.0012479896902130737	0.00145801190071417	0.0013264239927571926	0.0013361274488455086	0.0009406985312169903	0.001343053627916934	0.0014747991232717033	crcB, FEX; fluoride exporter
K01738	0.0008495238613183263	0.0009540393391339289	0.001479065182462663	0.0008619009530991999	0.0010815025390952552	0.0008790957690934695	0.0008069103714622818	0.0009417010811317118	0.0009743460591241708	0.0009002391160608085	0.0008736483165099067	0.000894849122787794	cysK; cysteine synthase A [EC:2.5.1.47]
K08483	0.0009137565632977565	0.0007711799854209589	0.0004594511698961775	0.0009562525109895807	0.0008698023534324064	0.0011666138587099436	0.0011322772002527238	0.001048805569358318	0.00116255494344238	0.0009908541566817104	0.0009962943383234947	0.0011407660956598475	PTS-EI.PTSI, ptsI; phosphotransferase system, enzyme I, PtsI [EC:2.7.3.9]
K00566	0.0009567027557056147	0.0009020465581139192	0.0014741048707372537	0.0009595133495056358	0.0011345342936079055	0.0009505584756647115	0.0009989258555426297	0.0010193082165541104	0.0010062253114545205	0.0009148765350341288	0.0009806943331730595	0.0009155021055126325	mnmA, trmU; tRNA-uridine 2-sulfurtransferase [EC:2.8.1.13]
K00527	0.0011585557885640777	0.0013474213987590999	0.0006314888853685921	0.0010256256643479476	0.0013364216736835685	0.0014461280138611374	0.0013426779611036318	0.0013861757859047108	0.0014720263290897704	0.0011406579813689516	0.0012616138253114446	0.001328700446151351	rtpR; ribonucleoside-triphosphate reductase (thioredoxin) [EC:1.17.4.2]
K03574	0.0011230588491934366	0.0014692904103657332	0.0004426570636494844	0.0009335239725403407	0.0008999966027770818	0.0009644165650861242	0.000809531041779206	0.0006560927451800294	0.0008405210704459662	0.0010689933268938471	0.0006329556999357356	0.0008545513746459042	mutT, NUDT15, MTH2; 8-oxo-dGTP diphosphatase [EC:3.6.1.55]
K02495	0.0008406631281199008	0.0010846882663508447	0.0014686852929798398	0.000784076862542744	0.0008717420344403337	0.0006015729632921537	0.00043098112417991634	0.0005124854404512336	0.00045715507321884575	0.0007728053666977979	0.0005918769295580057	0.0005511108783459541	hemN, hemZ; oxygen-independent coproporphyrinogen III oxidase [EC:1.3.98.3]
K01779	0.0007189978831137671	0.0004356817006611135	0.00030559251615917723	0.0009040962132789802	0.0005254141009677601	0.0008676192168128398	0.0010979623681179806	0.0011662096961355202	0.0010779170435272988	0.0007466960481086049	0.0009279079790810133	0.0009941799072129339	racD; aspartate racemase [EC:5.1.1.13]
K00558	0.001214749834901574	0.0014493362678073356	0.0007181873375422881	0.000773758781046614	0.0005444736266740874	0.0008314018683089177	0.0006604224480488961	0.0008562999827115034	0.0007308855421090293	0.0009742981239220088	0.0009743777008266683	0.000819035907260818	DNMT1, dcm; DNA (cytosine-5)-methyltransferase 1 [EC:2.1.1.37]
K01153	0.0007312001209861233	0.001002006628803106	0.0014485768367504914	0.0008217476909401982	0.00139804688174039	0.0012470797872713205	0.0010747945222877994	0.0011145441876774553	0.0011427627992679754	0.0007846986725096231	0.0011715678727394906	0.000995947381918522	hsdR; type I restriction enzyme, R subunit [EC:3.1.21.3]
K07478	0.001327101381772623	0.0011502193981659443	0.0010337066802259625	0.001162400648184981	0.001071732337849915	0.0013230010182571528	0.001444807918427288	0.0013580067018397254	0.001415715119089271	0.0012549774888742581	0.0012641359705861058	0.0013254372428114145	ycaJ; putative ATPase
K02406	0.00050136051449972	0.0007463884557785862	0.0014446526769092368	0.0004264317917078114	0.00021143666991883922	0.00017883205655364837	4.9464736892958416e-05	0.00014699956120163216	0.00010779170435272987	0.00020545430699202077	5.5996991364024947e-05	0.00012479867994018152	fliC; flagellin
K03798	0.0012541839755504304	0.0014438596658819778	0.00111600476736366	0.0010846929637432427	0.0012909178696842959	0.0012220641468359164	0.00111242589553907	0.0012443687810677981	0.0011794113220820227	0.0012104088107644472	0.001096399894154768	0.0011010121209710695	ftsH, hflB; cell division protease FtsH [EC:3.4.24.-]
K06148	0.001075485348909557	0.0006547554883368134	0.00047047546330234867	0.0005629678495488808	0.0009648435669436741	0.0012996178507466585	0.0014434019366343647	0.0012458716308173074	0.001274627874815168	0.0009200304727882144	0.0007318380153087985	0.0009928014851124435	ABCC-BAC; ATP-binding cassette, subfamily C, bacterial
K00852	0.000990365907847252	0.000800484017193249	0.0004624131375779126	0.0009529816458964175	0.0005765854658864739	0.0012332773625004624	0.001180448452883118	0.0012367045251363829	0.0012306739440759054	0.001066202615931838	0.0010894527254897116	0.0011641289437099973	rbsK, RBKS; ribokinase [EC:2.7.1.15]
K00134	0.0010417056562597876	0.0008687824764045451	0.0014300828497359882	0.0013436576854344057	0.0010660651714151208	0.001041252248528418	0.0011134504774769583	0.0010754397508567282	0.0010459535972500741	0.001023251599805879	0.0010411675957729544	0.0010106787758239065	GAPDH, gapA; glyceraldehyde 3-phosphate dehydrogenase [EC:1.2.1.12]
K01420	0.0008030211530900011	0.000607810351330111	0.0014295479539210509	0.0010036121920319718	0.0005564667489037006	0.0009435669420313879	0.0009972286617882082	0.0010009560556147044	0.0009609015287829566	0.0007591067184328566	0.0006856143368840865	0.0008313992282596866	fnr; CRP/FNR family transcriptional regulator, anaerobic regulatory protein
K03469	0.0010606367887671792	0.0008781887296747946	0.0010017408100793984	0.0011706848018321512	0.0008233024757001632	0.0010802576466932767	0.0012642700304822823	0.0012573929090690184	0.001277785968655327	0.001148309045523705	0.0012376400295358067	0.0012299182174600799	rnhA, RNASEH1; ribonuclease HI [EC:3.1.26.4]
K00941	0.0008678341212231613	0.0007521631327884984	0.0009658405211620335	0.0008831074082333111	0.0010709765052667975	0.0010894615825676219	0.0012092988480157905	0.0010906665484467356	0.0012564032859079268	0.0008027224438950012	0.0010638556340851692	0.0011435510709241036	thiD; hydroxymethylpyrimidine/phosphomethylpyrimidine kinase [EC:2.7.1.49 2.7.4.7]
K03711	0.0006535214056067821	0.0007178502996484809	0.0014257347336667475	0.0007848251875659277	0.0005809244025157587	0.00045624246257980653	0.0003095381414650826	0.00032697805219719927	0.0003224543736837307	0.0006581895119157045	0.00032118688301498963	0.0004363924023092164	fur, zur, furB; Fur family transcriptional regulator, ferric uptake regulator
K10040	0.0007845673493885644	0.00034328243537448666	0.0008759374656938499	0.0007053657867382209	0.0005793993248715351	0.0010107282162547479	0.001346164909871631	0.001279398877468521	0.0012623815251831007	0.0007820481233112153	0.0011017615993700405	0.0011830799971066792	ABC.GLN1.P; putative glutamine transport system permease protein
K01448	0.0009333302928578272	0.0014144657049411184	0.0010522025758785208	0.000559385916014708	0.0010455089709591335	0.0007908394656396123	0.00037156367856207013	0.0006278381869362007	0.0005322361393312778	0.0009598936939512584	0.0006042528817701076	0.0005031240666790222	amiABC; N-acetylmuramoyl-L-alanine amidase [EC:3.5.1.28]
K19005	0.0008031447997266776	0.00035515688544970414	0.0003020181142415167	0.00069919479535423	0.00051632122986084	0.001020469530101752	0.0013143224127026003	0.0012452839958377608	0.0012572806384295394	0.0008575284561786079	0.0009470253036362925	0.0010621164250228215	ltaS; lipoteichoic acid synthase [EC:2.7.8.20]
K01187	0.0010097518325815004	0.000979805945841145	0.0005155133569084331	0.0005814399837404382	0.0006589140171725093	0.0007880985168368371	0.0009427124535109524	0.0009265971526737913	0.0009175658020658726	0.0010026544510735374	0.0014063755731105608	0.0009486357157701976	malZ; alpha-glucosidase [EC:3.2.1.20]
K04763	0.0010434178271745559	0.0011801518786115485	0.0010007132470664921	0.0010531537540733312	0.0014062190256818633	0.001116787573619542	0.0011422493705756905	0.0010709096193780429	0.0011414499365531967	0.0008733376348628773	0.001186076915901971	0.0011565383389064187	xerD; integrase/recombinase XerD
K01442	0.0009744022946200996	0.0007616747256247489	0.00045260774814967014	0.0007783947279304342	0.0009853599244503423	0.0012835585990617403	0.001404664575004461	0.0012906103118219257	0.001319900531357432	0.0008085733226654702	0.0012083066750515133	0.0012789413774980743	E3.5.1.24; choloylglycine hydrolase [EC:3.5.1.24]
K01465	0.0009277369575642241	0.0008526121141687823	0.001402224845843481	0.0009899476792883766	0.0009998047687593268	0.000955212896830291	0.0010018944612593555	0.0009762950455348875	0.0010013472220534135	0.0009238507557062444	0.0009858682190593676	0.0009806722145600255	URA4, pyrC; dihydroorotase [EC:3.5.2.3]
K02794	0.0011107504254573989	0.0006238133102074801	0.00036119758435723996	0.0006362090607149905	0.0012527025640178412	0.0012127266693239432	0.0013967847638115438	0.0011017354546069198	0.0012389819400871658	0.0011446283718261872	0.000832965308289637	0.0010461520466140796	PTS-Man-EIIB, manX; PTS system, mannose-specific IIB component [EC:2.7.1.191]
K03710	0.0013168837840866609	0.0010912345187389775	0.0004715550367022561	0.0010952925230503807	0.0013802919167607691	0.001394299139443342	0.0013780114417622144	0.0012795484572814964	0.0013607076253859228	0.0012797756227130193	0.0010152909218815826	0.001228445556297617	K03710; GntR family transcriptional regulator
K02795	0.0010608450998496589	0.0006129627016054147	0.0003319398330310847	0.000623720592100967	0.0012300591452960531	0.001184439392575912	0.0013877818760075333	0.0010977662474268924	0.001207450251626645	0.0009840746371594959	0.0008300406930243381	0.001040019474820061	PTS-Man-EIIC, manY; PTS system, mannose-specific IIC component
K15580	0.000588575248321471	0.0006800998923746883	0.0002832652681907926	0.0006017357322123483	0.0005611579603225072	0.0013844307068030049	0.000923918957853858	0.001129594694773599	0.0010804440345511894	0.0007724233752422006	0.0005789530815319829	0.0007606498854329001	oppA, mppA; oligopeptide transport system substrate-binding protein
K02015	0.0009874704650136804	0.0013809438685021113	0.0006255713916585578	0.0009104797191875288	0.0012589784202625264	0.0009135599487234431	0.0007136620229594852	0.0008503507661785752	0.0007210388372246603	0.0009664413295570809	0.0009565641107277274	0.0008119001817504015	ABC.FEV.P; iron complex transport system permease protein
K02109	0.0008811680608243117	0.0008301825973600382	0.001380096334812582	0.0009678486142409909	0.0009922306635422827	0.0009063235441513829	0.0010091647921612152	0.0009635166557978411	0.0009941356235397577	0.0008865680949503222	0.0008543141947863373	0.0009396478410537343	ATPF0B, atpF; F-type H+-transporting ATPase subunit b
K00788	0.0005793403266971095	0.000538475806768252	0.0013799813393697634	0.0007794709953902481	0.00100490663869537	0.0006854512955036171	0.0006263508858901399	0.0005962661621260236	0.0006713102336333083	0.0006350626367404384	0.0007035355206271911	0.0006370841899960757	thiE; thiamine-phosphate pyrophosphorylase [EC:2.5.1.3]
K07025	0.001100128184508881	0.0010196422454028173	0.0006153907162727342	0.000834317594924392	0.0013690392422130513	0.001148299385822039	0.0010562305310861002	0.0010310609161450393	0.0009789795404846358	0.0008187476669271085	0.0010303255908518355	0.0009721018048225678	K07025; putative hydrolase of the HAD superfamily
K02760	0.0005602065680100736	0.0005229824465127776	0.00020738139781696527	0.00034390352463306876	0.001363260042138588	0.0009048717137222621	0.0008435257068918941	0.0006102589262589835	0.000812201885284309	0.0008095984742767784	0.0005199912279035953	0.0006318799432901423	PTS-Cel-EIIB, celA, chbB; PTS system, cellobiose-specific IIB component [EC:2.7.1.196 2.7.1.205]
K00058	0.0010965767444945172	0.0010130577836731085	0.0010701535553663524	0.0013584999541622004	0.0013449622662850792	0.0013251240359150726	0.0008547457928575331	0.0008570515144289815	0.0008894970880330799	0.0009319409074358015	0.0010747113229859697	0.001113483746563548	serA, PHGDH; D-3-phosphoglycerate dehydrogenase / 2-oxoglutarate reductase [EC:1.1.1.95 1.1.1.399]
K07171	0.0011201575184247848	0.0009293546267668995	0.0004716724179426438	0.0010686316099695098	0.0008505120542077472	0.0011695375909566061	0.0011115418168458498	0.0011475816672838978	0.0011500782917049333	0.0012366483453416378	0.0009431347603934638	0.0010168487619320815	mazF, ndoA, chpA; mRNA interferase MazF [EC:3.1.-.-]
K03070	0.0012137687830979264	0.0009649566557577503	0.0010238213665791634	0.0011411614232622728	0.0010849345555217283	0.0011567028747261538	0.001345901940961003	0.0012560466907522393	0.0012908547923032446	0.00119995801077723	0.001241128102787998	0.0012432101448576665	secA; preprotein translocase subunit SecA
K02954	0.001174806895448922	0.0009449548042977173	0.0010025042653014325	0.0011271853529763458	0.0010718968379475977	0.0011387724344033715	0.0013368000838106645	0.0012502237623185518	0.0012571185826710698	0.001069732813728091	0.001217892168661862	0.0012397922206697158	RP-S14, MRPS14, rpsN; small subunit ribosomal protein S14
K03975	0.0007041174469090604	0.0003343283611631014	0.00031322539832121914	0.00101324699898079	0.0006095643823523533	0.0008992271040612454	0.0012161559759633154	0.0010802280143555197	0.001083428346456434	0.0008226106798440291	0.001037292614703097	0.0010866700609814153	dedA; membrane-associated protein
K02036	0.001125967286090633	0.000836872609757082	0.0007454663083648339	0.0011990712643782453	0.0008519649411616208	0.0012204383643738134	0.0013356708364489615	0.0012130995485361727	0.0012651510135358733	0.0011102465622880343	0.0010549500464456705	0.0012461124266557808	pstB; phosphate transport system ATP-binding protein [EC:3.6.3.27]
K02356	0.0011503821164797962	0.0009126563000931258	0.0009820341221606457	0.0010944155643794213	0.0010219420636793717	0.0011975682215513606	0.0013324409231775414	0.00127442363920351	0.0012606598879574503	0.0010548386463993694	0.0011301805420356054	0.0011924335756457215	efp; elongation factor P
K00075	0.0009520246897685605	0.0009453822845004251	0.000951662919109105	0.001056198409804911	0.0013245938405209313	0.0010976127072146562	0.0011453288124668416	0.001047297377472631	0.0011362041142587754	0.0009991146758637397	0.0011524237168515023	0.0011226404076596632	murB; UDP-N-acetylmuramate dehydrogenase [EC:1.3.1.98]
K00027	0.0007959150245453676	0.0007729319153973898	0.000825422258029185	0.0010679510254794707	0.0008885273561583142	0.001062039516469793	0.0010774365528952983	0.0011022002204543792	0.001193808956044684	0.000990550257982706	0.0009753860223098787	0.0009589738815238763	ME2, sfcA, maeA; malate dehydrogenase (oxaloacetate-decarboxylating) [EC:1.1.1.38]
K03545	0.0010848262533653555	0.0011286165541837699	0.0010091646963744086	0.0010417068267252352	0.0010351833353312101	0.001034156076056793	0.0010886053741635585	0.0010197266126595475	0.0011174405902821232	0.0013179767942640538	0.0011009478050489714	0.0010972099264587778	tig; trigger factor
K07718	0.000954921350795597	0.0013157635871052335	0.00031492909636513937	0.00028140933682278325	0.00013157325319016364	0.00043397044713230036	5.7664003098245126e-05	0.00015026894854238147	0.0002275000182558947	0.0008196462861710131	0.0001427024430136879	0.0002058771865803983	yesM; two-component system, sensor histidine kinase YesM [EC:2.7.13.3]
K17686	0.0008735900853443143	0.0007294769167567953	0.0013151332142304374	0.0010147942710140192	0.0008426160495189787	0.0009245660276594842	0.0009552359918747569	0.0009232546849101311	0.0009492163939555453	0.0007771610638691649	0.0007975680726130726	0.000885490480657362	copA, ATP7; Cu+-exporting ATPase [EC:3.6.3.54]
K02759	0.0003474693826081618	0.0004602853501156294	0.00015439283381266724	0.0002790486892904988	0.0013148567759859158	0.0008225254974936037	0.0006356426122900292	0.0004610957999053849	0.0006663751550146788	0.000558951115484265	0.0004158051629939121	0.0004531632983020614	PTS-Cel-EIIA, celC, chbA; PTS system, cellobiose-specific IIA component [EC:2.7.1.196 2.7.1.205]
K05846	0.0007059699131045243	0.0005267541940593359	0.00029354042116034283	0.0007319283904533012	0.00046045589213079244	0.0006648312891324174	0.000899833806211785	0.0008508313447491206	0.0009136844376625879	0.000755943409247765	0.0008190264309472264	0.0008423095798403851	opuBD; osmoprotectant transport system permease protein
K01989	0.0008950032870362244	0.0009452169921553782	0.00043770247783824054	0.0007275506890676776	0.0010890076094991232	0.0011461209711320771	0.0010691219411209094	0.0011629242823862377	0.0011484931471731027	0.001059295827318101	0.0008447040163498962	0.0009372237873313004	ABC.X4.S; putative ABC transport system substrate-binding protein
K08303	0.000786091309413022	0.0013109464657493864	0.0010442060981669852	0.0006021861945302254	0.0012011793187942524	0.000694017228844686	0.0004384553271884812	0.0004949615243048173	0.0005575721852053348	0.0007453747334015396	0.0008456589434810153	0.0007005104544310319	K08303; putative protease [EC:3.4.-.-]
K07720	0.000979887616759824	0.0013101729904591538	0.0003650427742989656	0.00040560439009851534	0.00014524214619904787	0.0005354334565486798	6.0128268620851776e-05	0.00015024757999767069	0.000221183361528519	0.0008328581439744583	0.0001742560902796646	0.00023255950009703528	yesN; two-component system, response regulator YesN
K02470	0.0012101970398591497	0.001236440149589434	0.0010516020706304397	0.001137154949780307	0.0009968591519022606	0.0011302065010623025	0.0010550656832401062	0.001127018075652373	0.0011016960876929927	0.0013100308562807512	0.0010970505539729654	0.001150982453909544	gyrB; DNA gyrase subunit B [EC:5.99.1.3]
K06890	0.0008208711388973878	0.0004921757954403027	0.00039447564316667495	0.0007663628354008171	0.0008944118836334519	0.0010085225044765334	0.001205481764090135	0.0010940267521025058	0.001109454595076042	0.0007657097925286187	0.0009223538932102164	0.0010929762014358427	K06890; uncharacterized protein
K01358	0.001242206697404573	0.001206317889043961	0.001020964612570215	0.001204461405501117	0.0007853790886722822	0.0011089621407019531	0.001176285332250156	0.0011761977813042328	0.0011826674467572615	0.0011109757349846152	0.0011988620459378876	0.0012766298480287417	clpP, CLPP; ATP-dependent Clp protease, protease subunit [EC:3.4.21.92]
K01710	0.0009720958483267555	0.0008672306704933819	0.0005289272651595707	0.001197632572838576	0.0010114550838309394	0.0011085716852925359	0.0012017714816173514	0.0010683169738482838	0.0012043118577629134	0.001047315219698198	0.00128857046034436	0.0011507621876840981	E4.2.1.46, rfbB, rffG; dTDP-glucose 4,6-dehydratase [EC:4.2.1.46]
K03296	0.00020106729807367068	0.00030292112679348884	0.0012921498719306176	0.0001779966878346917	0.0005520544381301257	0.00014992390485712683	8.619897794010175e-05	0.00014121787405923646	6.347379309661534e-05	9.87123754106174e-05	0.0004628520267061413	0.00016734269348460528	TC.HAE1; hydrophobic/amphiphilic exporter-1 (mainly G- bacteria), HAE1 family
K02372	0.0006681417575067552	0.0006940733230205346	0.0008235933056128999	0.0007332651043672622	0.0005877032266850131	0.0006948580862102707	0.0008011333622081388	0.0008628564932851119	0.0008598298616273092	0.0008498282156889248	0.0008367485262016292	0.000833842129794515	fabZ; 3-hydroxyacyl-[acyl-carrier-protein] dehydratase [EC:4.2.1.59]
K11189	0.0011627382527932047	0.0012885085048872558	0.0005560041589280344	0.000841346714578432	0.0007208118141202152	0.0010795265129177269	0.0008314528706592103	0.000836744131648539	0.0009123811904124941	0.0010916431732021915	0.0006998751902190071	0.0009107383912575906	PTS-HPR; phosphocarrier protein
K07979	0.0008138663234425764	0.001287467142003326	0.0003153373063291707	0.0004932669983045447	0.0009558291982814515	0.0006368499003439226	0.00041213873719106296	0.00046689735979436165	0.0005505993316440987	0.0009844894128383794	0.0007621372977706217	0.0007743075166530659	ytrA; GntR family transcriptional regulator
K03402	0.0007033136422545404	0.0007094377003605256	0.0004330382435911265	0.0006873424030099125	0.0005970063581086355	0.0007405025644277798	0.0008097111802297172	0.0008621496218260793	0.0009633016425777127	0.0008946103596121574	0.0008455269333240862	0.000915684957423922	argR, ahrC; transcriptional regulator of arginine metabolism
K01624	0.0011638159479450594	0.0012847262022739638	0.0009914341645819397	0.0010038384013935548	0.0009139976518585053	0.0010540133696679938	0.0008736057427519699	0.000857688938117704	0.0009255417127602113	0.0010187041701825948	0.000798652595081177	0.000852216496394053	FBA, fbaA; fructose-bisphosphate aldolase, class II [EC:4.1.2.13]
K00571	0.0008731129595706033	0.0008498169213964097	0.0012839491699471876	0.0007145689617700721	0.0005954154015284096	0.0009973028659676926	0.0010410806263278847	0.0010575132513279608	0.0011346290542386872	0.0010975316249027189	0.0008605076713155937	0.0008838732258296641	E2.1.1.72; site-specific DNA-methyltransferase (adenine-specific) [EC:2.1.1.72]
K03315	0.0006150961321790196	0.0003627054469748531	0.0003035409688297177	0.0006792152508872139	0.0005362951709782667	0.0008638412462749783	0.0010235298249091	0.0009704133536032454	0.0010022245745750261	0.0006970546560788063	0.0009169519409958803	0.0008627000997448648	nhaC; Na+:H+ antiporter, NhaC family
K08884	0.0010833426967574802	0.0010140712811808619	0.00042400609115495044	0.0011217560837476865	0.0008391047416785147	0.0011396957182707387	0.0011206358418896442	0.0009802926728793803	0.0011671398784323629	0.001061770115271086	0.0010871720622094327	0.0012762360131428872	K08884; serine/threonine protein kinase, bacterial [EC:2.7.11.1]
K00925	0.001189643476688896	0.0010235425536621898	0.0005468646456012596	0.0011343934837143633	0.0012619299543892932	0.0012282105412074588	0.001271864800464312	0.0011690873980517208	0.0011867322085601455	0.0012140447284717483	0.0011625525449492117	0.0011763707385155163	ackA; acetate kinase [EC:2.7.2.1]
K06173	0.0010725462541434966	0.0011192472436470878	0.0010112284112714692	0.0010113458621408458	0.0009689099146820747	0.0010328669576831384	0.001025446080310191	0.0009933418020779121	0.001075101119515804	0.0012711686590141248	0.0009895977743059415	0.0010230283126017703	truA, PUS1; tRNA pseudouridine38-40 synthase [EC:5.4.99.12]
K03768	0.0010339023149888037	0.0010607455751751819	0.000987571081158447	0.0011704527232547	0.001267958863245131	0.0011564373971619717	0.0010774189899897147	0.0010151360081993306	0.0011006386211011856	0.001001252833437523	0.0010389250329851225	0.0009839168513982005	PPIB, ppiB; peptidyl-prolyl cis-trans isomerase B (cyclophilin B) [EC:5.2.1.8]
K01885	0.0005980852786366318	0.0007751273692779633	0.0012677352896692405	0.0007930274167416056	0.0008223261261995285	0.0004987247604562111	0.00044024935426017375	0.0004990927050537523	0.0004324869503550941	0.0005603648890682395	0.0006740277624802882	0.0006356495057690347	EARS, gltX; glutamyl-tRNA synthetase [EC:6.1.1.17]
K03086	0.001197515848922885	0.0011748441577539273	0.0010366171146802099	0.0012624507255819702	0.0010299694317554983	0.0011109534900518307	0.001122263496031418	0.0010766293377407774	0.0011009456124005147	0.0012658399334628545	0.0010480812252721245	0.001023567585084758	rpoD; RNA polymerase primary sigma factor
K03040	0.0009349395264248204	0.000930869067741826	0.0009499928608109057	0.0010128395775792789	0.0012636065141378577	0.0010879516789213362	0.0010770945509095448	0.0010225846555146144	0.001089569110537135	0.0009421460099294	0.0010486401219324565	0.001021551431779816	rpoA; DNA-directed RNA polymerase subunit alpha [EC:2.7.7.6]
K03424	0.001085521638801509	0.0011613406386790574	0.0010464845348452428	0.0010606636603272337	0.00117533741855685	0.0010575590473371956	0.001127293132452017	0.0010543793405606778	0.0010929286600886187	0.0010545531658033348	0.0012579894488890906	0.0011406724192191406	tatD; TatD DNase family protein [EC:3.1.21.-]
K03498	0.0008835536896928672	0.0012550398659845854	0.0008318779876707533	0.0007339050934475469	0.0011439131660836983	0.0009105808194447384	0.0006426815400439989	0.0007625134399758906	0.000784203997357244	0.0010653156000928043	0.0008716405278832799	0.00081594627258129	trkH, trkG, ktrB; trk system potassium uptake protein
K01652	0.0010560462297273458	0.0012205412636700577	0.0010356513438243371	0.0012515317831113429	0.0009371736248533667	0.0009342318730860255	0.0007331224343556261	0.0007125057032164882	0.0008586987546474276	0.0012190730547635782	0.0008777647795741465	0.0008890867557864783	E2.2.1.6L, ilvB, ilvG, ilvI; acetolactate synthase I/II/III large subunit [EC:2.2.1.6]
K03811	0.0005653972903635622	0.0003496030204358571	0.00026700653491855083	0.000567704062203781	0.0004613695185725984	0.0007421149659642688	0.0009890407877378943	0.0009520257208796192	0.0009766497837485494	0.0007128450482980465	0.0009266917147693068	0.0008564972002926577	pnuC; nicotinamide mononucleotide transporter
K01775	0.0009942097142931665	0.0009486490776544516	0.0012484799946505152	0.0009956415523324227	0.000953341183614582	0.000987327118303931	0.0010138403224314021	0.0010719673623412265	0.0010255617764122738	0.0009886010701453947	0.000989772177968551	0.0009751492429071828	alr; alanine racemase [EC:5.1.1.1]
K01613	0.0005930890611730224	0.0003220669623414328	0.0012478141185490474	0.0003691700098439422	0.00043512958332665464	0.000574291396913272	0.0006979296942782728	0.0006403013906387631	0.0005584788531680598	0.00046790122345224223	0.0004732891468166789	0.0005079859583448951	psd, PISD; phosphatidylserine decarboxylase [EC:4.1.1.65]
K02005	0.00047214762611722026	0.0006029035119070293	0.0012471122169042898	0.00040768282616780835	0.0005251308609914144	0.00023235067425798162	0.00022190185330588178	0.00041547951276949474	0.00016443241991133308	0.0003343381136018568	0.00046337738420058666	0.0002002416906744543	ABC.CD.TX; HlyD family secretion protein
K01372	0.0008910015215043753	0.0004213947845332812	0.00036089363374696765	0.0006126363333833879	0.0005238554921285653	0.0009313389169682749	0.0012463435252859493	0.0011036321266354484	0.0010405457191971837	0.0007120072087939428	0.0010139898705585153	0.001144639180451593	BLMH, pepC; bleomycin hydrolase [EC:3.4.22.40]
K02033	0.0012137062491667338	0.0012437619882811467	0.0004684692461266974	0.0008867147750362458	0.0007813521893985537	0.0008756764073620637	0.000775943883543366	0.0011414969741775033	0.0007830137904480798	0.0011257501846440323	0.0006508811766920738	0.0008081162724292388	ABC.PE.P; peptide/nickel transport system permease protein
K01809	0.0005710466625565458	0.0006624376770068089	0.00032240475446739366	0.0004933628621637238	0.0012414530453472973	0.000917193137646161	0.000732078390819659	0.0006992572054958046	0.000737969325299435	0.0005084518082181255	0.0007666159838264354	0.0007056395911980202	manA, MPI; mannose-6-phosphate isomerase [EC:5.3.1.8]
K03076	0.00116667545407142	0.0009424849186820721	0.0010070014937187265	0.0010962252392720873	0.0010367679801570888	0.0010863325869220402	0.0012411890498337708	0.0011524359595858457	0.0011766535599056949	0.0011275011936933868	0.0010985464007715012	0.0011337662431850507	secY; preprotein translocase subunit SecY
K00820	0.0010231722639186512	0.0008594957064897189	0.0009398174341797336	0.001240656859759726	0.0009972997912526481	0.0010301549116796896	0.0011059428100131602	0.001067244913960144	0.001041919792553005	0.0010409329786570456	0.0010371160645338707	0.0009921263395938358	glmS, GFPT; glucosamine---fructose-6-phosphate aminotransferase (isomerizing) [EC:2.6.1.16]
K00927	0.001019040557750557	0.0008593109928218822	0.0009354633536165709	0.0012395563817844562	0.0009823882716065927	0.0010230809515445836	0.0011048273281720495	0.0010647501363651606	0.001041509376377431	0.0010163879095530918	0.0010273494594277349	0.0009950097735795557	PGK, pgk; phosphoglycerate kinase [EC:2.7.2.3]
K03218	0.0009259553496219624	0.0008986127838041686	0.0009356542174220794	0.0010116901894717748	0.0012389314994854564	0.0010871622043101092	0.0010754094613197821	0.0010067291953392156	0.0010886075640686478	0.0009382045358938275	0.0010482510676081737	0.001021270121147063	rlmB; 23S rRNA (guanosine2251-2'-O)-methyltransferase [EC:2.1.1.185]
K02016	0.0009592033008243492	0.0012378118860621233	0.0005866828912862004	0.00086227267010418	0.0009019532466248184	0.0007511152441507686	0.0006197875806062947	0.0008832636671693539	0.000675676123647299	0.0007913159285446722	0.0007826165807742181	0.000693144898133656	ABC.FEV.S; iron complex transport system substrate-binding protein
K00764	0.0008470517407137706	0.001169234139785058	0.0009565678803309169	0.0008116641335281313	0.0012375571149762803	0.0007990307330634888	0.0006062169133312175	0.0006805366508455847	0.0007070809348786852	0.0009303508726064044	0.0008427343282157165	0.0007426226561541796	purF, PPAT; amidophosphoribosyltransferase [EC:2.4.2.14]
K07240	0.0006688556188771245	0.0012356434531523876	0.000517340877846177	0.0003899448330610865	0.0010172966124795846	0.0006728106026945679	0.0002810973892383155	0.00042447908905988676	0.00036489938003805486	0.0006207269062937658	0.0005526763524699174	0.00040056721191746904	chrA; chromate transporter
K02469	0.001208532175457264	0.0012298960082146476	0.001049407136867092	0.0011366413933918478	0.000993584929334476	0.0011216694705205598	0.0010523125791216206	0.0011228084723443495	0.0010828169436165932	0.0011641410626556572	0.0010970505539729654	0.0011500822598847337	gyrA; DNA gyrase subunit A [EC:5.99.1.3]
K02034	0.001171262358530859	0.0012040010518959518	0.0004535899810087683	0.0008744300171229778	0.0007496158995698456	0.0008488923437975111	0.0007973122435609301	0.001145161679595402	0.0008732467181921136	0.0012262791375505773	0.0006359763713721334	0.0008042623167605205	ABC.PE.P1; peptide/nickel transport system permease protein
K01953	0.0011036235876238643	0.0012249862133728803	0.0005071370602239356	0.0009473063587026203	0.0009075872763492881	0.0009843188186073877	0.0008786159175744899	0.0009886941436033174	0.0009244666569037367	0.0010340801550850107	0.0007702650450748816	0.0009162053820945153	asnB, ASNS; asparagine synthase (glutamine-hydrolysing) [EC:6.3.5.4]
K00969	0.0009093523878580367	0.0008487770362218226	0.0012228445997731544	0.0009810663329266264	0.000941006832165555	0.0009524609756685124	0.0010136188874191134	0.0009709422250848371	0.0010028129941090345	0.0009174703564753892	0.0009947359745197464	0.0009721110880734487	nadD; nicotinate-nucleotide adenylyltransferase [EC:2.7.7.18]
K03299	0.00037927093210334955	0.0002974947669857828	0.0002113897763124007	0.0005130266917271678	0.0004400606414106677	0.0005886716100521433	0.0007093118811157157	0.0007083725992985292	0.0007773831150427347	0.000693463125999663	0.0006840648274201323	0.000654225290781624	TC.GNTP; gluconate:H+ symporter, GntP family
K03310	0.0008331255560564861	0.0010503682557654478	0.0004273240198339588	0.0006480516710328612	0.00045842390171553233	0.0004456383466492106	0.0003363927734484152	0.0005048141329000636	0.0004089818296711544	0.00121417844389931	0.00047506672260866096	0.000597522631780101	TC.AGCS; alanine or glycine:cation symporter, AGCS family
K02392	0.0005409453050737226	0.0007034253232477742	0.00121121383662498	0.0004272346515284361	0.00019936583421382198	0.00023104416068102905	4.746707505112271e-05	0.00025621953535460556	0.00010792022324656674	0.00022247244995523885	9.648547242215319e-05	0.000154420689569089	flgG; flagellar basal-body rod protein FlgG
K01607	0.0008196391392399928	0.0006706218646506507	0.0012106016409688116	0.0006677076749751477	0.0009001117922939245	0.0007825855754838622	0.000829307348139287	0.0007950737599789414	0.0007214668426649016	0.0006742084727928021	0.0008055214162547229	0.0007711987528505108	pcaC; 4-carboxymuconolactone decarboxylase [EC:4.1.1.44]
K01785	0.0008636057717068602	0.0009571792603858185	0.0005695657480486842	0.0006396899948260997	0.0009967999792052525	0.0009144099051184455	0.0008448766266024475	0.0009308370993153041	0.0008624389358863147	0.0007922302031761013	0.0012090960528598168	0.0009177148949498689	galM, GALM; aldose 1-epimerase [EC:5.1.3.3]
K01689	0.001162773783435928	0.0009278327972452599	0.0009868214635623126	0.0011359649662630487	0.0010061756958038718	0.001066114008319261	0.0012090021773133676	0.0011257413051059038	0.0011298778420667148	0.0010601110125555515	0.0010801937691984332	0.001125397251860644	ENO, eno; enolase [EC:4.2.1.11]
K01791	0.0008429571894463529	0.0007498211745816637	0.0007121982699051882	0.0007943663316115172	0.0006350607140392278	0.0008511737916147011	0.000961610614591861	0.00103667379178422	0.0009612495616998432	0.0007367567188408631	0.0008671688179739707	0.000955921942469137	wecB; UDP-N-acetylglucosamine 2-epimerase (non-hydrolysing) [EC:5.1.3.14]
K00845	0.0010430219142984977	0.0009928834624226496	0.0005689292172573133	0.001089716278874358	0.0010073721677373766	0.0012070975815366388	0.0011130213729729737	0.001117229572691259	0.0011337592064699995	0.0009893287693937378	0.001157137177068521	0.0009420859603078059	glk; glucokinase [EC:2.7.1.2]
K07284	0.0005876936823174482	0.0005955293200843182	0.0003144621957809142	0.0005733062287498882	0.0012066922417321789	0.001080199841094624	0.0009618657513959448	0.0007947869941089228	0.0010113261982080818	0.0009622338981146221	0.0008833075962852056	0.0009973587173630445	srtA; sortase A [EC:3.4.22.70]
K02013	0.0009579800315534514	0.0012052811703893943	0.0005935442065144742	0.0009460840944980876	0.0009782201468293379	0.0008500385538856079	0.0008051951401291529	0.000901437614445872	0.0008172345256909606	0.0008697217928878142	0.0010011108308581166	0.0009295442883677717	ABC.FEV.A; iron complex transport system ATP-binding protein [EC:3.6.3.34]
K02342	0.0009232158355518841	0.0006078099291274418	0.0009666318902156231	0.0009364788781792709	0.0007741954489377406	0.0009507969237591535	0.0012043328177937908	0.0011263842846162514	0.0009953961875075919	0.0007611774657497697	0.0010952217303355088	0.0010315427415233099	dnaQ; DNA polymerase III subunit epsilon [EC:2.7.7.7]
K01714	0.001052730307116176	0.001204029339474798	0.0009903529211237334	0.0011506993881492673	0.001005261674877419	0.0010702979561402516	0.0009155077500987606	0.0010549633428876234	0.0009613689341760533	0.001022430520775478	0.000968655919126439	0.0009683505275348045	dapA; 4-hydroxy-tetrahydrodipicolinate synthase [EC:4.3.3.7]
K03324	0.0005953680981134081	0.0011201583570075258	0.000834876219475535	0.0002976367404954513	0.001201221923136098	0.000653462051875212	0.00029548188358427947	0.0004317871313509735	0.0004584097740984574	0.0007557118936934326	0.00038919975010615944	0.00039881886633490817	yjbB; phosphate:Na+ symporter
K01589	0.00046405557299507993	0.00028252050491226323	0.00023882835699230303	0.0007846816363278203	0.00045646489095991567	0.0006380849597780963	0.0008204447262433824	0.0007829221096582623	0.0008011792794260385	0.0006899758423833299	0.0008891165798167397	0.0007744855862835988	purK; 5-(carboxyamino)imidazole ribonucleotide synthase [EC:6.3.4.18]
K03561	0.0001230643402004501	0.00020939479148105608	0.0011881710879656953	7.085072845316248e-05	0.00043842353012677534	7.260463476314207e-05	8.721335440582658e-05	0.00010920052877728662	4.303506755303497e-05	5.9005708122817994e-05	0.00033619230583258953	0.00012578804943557436	exbB; biopolymer transport protein ExbB
K03284	0.0006544977876688147	0.0007235867673168181	0.0008932865084550588	0.0009248421795181062	0.001187247304526005	0.0010279023666618264	0.0008736852505002192	0.0008582267843880743	0.0009135826544510456	0.0006318470201429118	0.0009676274741436967	0.00087601537592497	corA; magnesium transporter
K02825	0.0007994258581109048	0.0003475749699136773	0.00024984072141062984	0.0008675437150550614	0.00045006753344404047	0.0008646842445886614	0.0011774504174327115	0.0010302683568217165	0.0010686650903122185	0.0007576931290299117	0.0008115807361204334	0.000894197326051705	pyrR; pyrimidine operon attenuation protein / uracil phosphoribosyltransferase [EC:2.4.2.9]
K02032	0.00106557899965385	0.0011299783688937296	0.00038395857032364264	0.0008651696172364126	0.0007534688311143701	0.0008337922368606056	0.0007911533597786281	0.001045653709013478	0.0007755559422290796	0.0011770199211574054	0.0006973865841102321	0.0008676697333830822	ABC.PE.A1; peptide/nickel transport system ATP-binding protein
K01619	0.0006976845732859701	0.0009617143503585456	0.0004522338936706304	0.0006149717921975717	0.0011069763851572667	0.0008771820291121529	0.0007578965740370065	0.0008114153545465103	0.0009644156293399847	0.0008509764002280725	0.0008987267582531808	0.0007858179038134268	deoC, DERA; deoxyribose-phosphate aldolase [EC:4.1.2.4]
K00266	0.0007744642618882929	0.0011744730416075766	0.000493209966915737	0.0007957116047986194	0.0010410445882121915	0.0006775586903394455	0.0004259635919239761	0.0004924186674842344	0.0005008292173881315	0.0005990721900888887	0.0005532510796165478	0.0005344387223852053	gltD; glutamate synthase (NADPH/NADH) small chain [EC:1.4.1.13 1.4.1.14]
K01265	0.001102510361829286	0.0011712748563873182	0.0010306607324698036	0.0010571910409386046	0.0010557292791863826	0.0010331075467256787	0.0011030788697202493	0.0010205529342835133	0.00108493140775315	0.0010501053781171179	0.0011275019700912495	0.0011248534784075322	map; methionyl aminopeptidase [EC:3.4.11.18]
K02315	0.0006331999082915718	0.0008362606269878724	0.0002727088296878742	0.0003537589162782632	0.00025707893802911087	0.00038622275502678017	0.00029323311965991295	0.00038588920679579527	0.00046182795453216576	0.0011626950573914853	0.00028928201360385	0.0003806414171782974	dnaC; DNA replication protein DnaC
K00602	0.0007922602411187408	0.0008925472091550803	0.0009464101086017543	0.0010837614702748422	0.0010016391223665797	0.0008699362578921629	0.0008935503207344653	0.0008974557998244652	0.000955497872153586	0.0009119219029556872	0.0010308643640126354	0.0009581018185623414	purH; phosphoribosylaminoimidazolecarboxamide formyltransferase / IMP cyclohydrolase [EC:2.1.2.3 3.5.4.10]
K01919	0.000386771349266088	0.00026241669150758445	0.00020852085473585101	0.0005459065281216193	0.00045987718315405266	0.0005765238705427144	0.0007647655688126283	0.0007107712184423142	0.0008097511144073106	0.0006860957006306474	0.0008143779025553637	0.0008309539135280383	gshA; glutamate--cysteine ligase [EC:6.3.2.2]
K00712	0.0003494794018250724	0.0002529205090687652	0.00019830749392333417	0.0005059997730290781	0.0004101851356605428	0.0005627749694743124	0.0006979118940361274	0.0006989223604001867	0.0007600907571628683	0.0005331856628775214	0.0006612045319519247	0.0006377312044514081	tagE; poly(glycerol-phosphate) alpha-glucosyltransferase [EC:2.4.1.52]
K03823	0.0006489231313416718	0.000701949091614423	0.0003996330217712715	0.0007396581477515966	0.0008445884727525839	0.0007935713154129699	0.0007955262859323435	0.0008011761889774459	0.0008342177815597377	0.0007735511156870517	0.0008212266002293778	0.0008886366587740732	pat; phosphinothricin acetyltransferase [EC:2.3.1.183]
K02313	0.0009519518011929171	0.000861809166016373	0.0009329740124332264	0.001152292880257458	0.0009645575655748014	0.0009822958902730608	0.0010141172941991843	0.0009931014059499157	0.001005603824102937	0.0009136333130836562	0.0009862572733836505	0.0009737989518699676	dnaA; chromosomal replication initiator protein
K00951	0.0009542105349088897	0.0009581978243256038	0.0010258314010309247	0.0010054849609952194	0.0010713575774355302	0.0009844724316334368	0.0010405862542693669	0.0010088322875096505	0.0010182211899577233	0.0009204080438990986	0.0011517105400280926	0.0010243364070440723	relA; GTP pyrophosphokinase [EC:2.7.6.5]
K07056	0.0009594690700319184	0.0009610793575438566	0.0010285075501639109	0.0010028518840263909	0.0010946321715920718	0.000983803385352736	0.0010465355698674773	0.001022273102132731	0.001019815949954239	0.0009196068564199052	0.0011513349013701644	0.001023112705791596	rsmI; 16S rRNA (cytidine1402-2'-O)-methyltransferase [EC:2.1.1.198]
K03750	0.00029600740878465883	0.00016415260894114088	0.0011510082349748918	0.0006040812176036401	0.0004392061876658699	0.00030995121140837295	0.0004638702755870953	0.0003702046949780829	0.00042811097582936067	0.0003714684566462175	0.0003660732878174769	0.00039150450857269333	moeA; molybdopterin molybdotransferase [EC:2.10.1.1]
K02564	0.0009847179568799776	0.0011498180945287357	0.0005290747074493259	0.0006743995592674332	0.000959245040837409	0.0009505319814319956	0.0008550246633178106	0.0010041062064759675	0.0008928411590316561	0.0008770549605853054	0.0010038183806417983	0.0008910702770580207	nagB, GNPDA; glucosamine-6-phosphate deaminase [EC:3.5.99.6]
K00067	0.0008212971005455777	0.0008354143217371778	0.00042987515317433685	0.0008488522189204336	0.0011492517268077743	0.0009459064630657425	0.0009181739890355766	0.0007811985228418908	0.0008515239763278092	0.0008069834720171028	0.0008378510256626487	0.0007680250062917897	rfbD, rmlD; dTDP-4-dehydrorhamnose reductase [EC:1.1.1.133]
K01752	0.0008215679455592504	0.000879478347728297	0.0005840432448560179	0.0009222399159325848	0.0009170485961162457	0.0009370282189208424	0.0007140087716764771	0.0008419670313467478	0.0007926527074858439	0.0010121917131534447	0.0008878936076718559	0.0008966917074323272	E4.3.1.17, sdaA, sdaB, tdcG; L-serine dehydratase [EC:4.3.1.17]
K00973	0.0008454849408858011	0.0008137304148424903	0.0007462218904548906	0.000986760450521334	0.0009431106187865184	0.0009630760639581118	0.0011011051788711692	0.0009620441493818214	0.001068913450729323	0.0008807140851023485	0.0011440748793657188	0.0010284812379070573	E2.7.7.24, rfbA, rffH; glucose-1-phosphate thymidylyltransferase [EC:2.7.7.24]
K03647	0.0005137883211953074	0.00032602490126517063	0.00022356712568360004	0.0005605590255363457	0.0004019471127830672	0.0007276079016505765	0.0009157709563459501	0.0008648758207602807	0.0008811869813100596	0.0005919316757484629	0.0007383915683230117	0.0008443397986769646	nrdI; protein involved in ribonucleotide reduction
K07137	0.0006809614164335179	0.001137347283183074	0.00040395346258871335	0.000406480126016169	0.0008961898259362237	0.0005907590344479299	0.0003012413299328392	0.0004104987186828591	0.0004910261338801378	0.0006760952232610454	0.0005113896392636916	0.00044450371309402096	K07137; uncharacterized protein
K10439	0.0007126007431656439	0.0009672264173081279	0.0002773487287997859	0.0004374184747115832	0.0004479732144545984	0.0006161961740401756	0.000135957300160178	0.00019839091123105765	0.0003099212017758193	0.0011367413717723886	0.00016569689514544134	0.0002972561633495047	rbsB; ribose transport system substrate-binding protein
K13714	0.00029933043752437355	0.00021097467386973034	0.0001706799580759784	0.0004962911117805862	0.0003631625657713942	0.0006354333955584227	0.0007458538795476889	0.0007892685674373639	0.0007892889365108403	0.000429768014701167	0.0006135789163931588	0.0006577605215034328	atl; bifunctional autolysin [EC:3.5.1.28 3.2.1.96]
K13953	0.0003305974031207607	0.0002289535412396156	0.0001806208608061319	0.0004670347825327066	0.0003803096299104179	0.0005219899082027896	0.0006813299004631756	0.0006762503344620494	0.0007289225801721416	0.0005149272448603058	0.0006533161201354305	0.000637121604310232	adhP; alcohol dehydrogenase, propanol-preferring [EC:1.1.1.1]
K01491	0.0009306200154309039	0.000851310252237869	0.0009295704336214959	0.0010310035779377605	0.0009632163177759499	0.0011144547430479944	0.0011324533039816821	0.0011125302023384644	0.0011317540302979098	0.0009293071187110965	0.0010340975396040896	0.0010346183106712003	folD; methylenetetrahydrofolate dehydrogenase (NADP+) / methenyltetrahydrofolate cyclohydrolase [EC:1.5.1.5 3.5.4.9]
K00525	0.0006015741847198028	0.0005267541940593359	0.000821394315993685	0.0009304546171919824	0.0006495256770651951	0.0008110422547501669	0.0009025888090227663	0.0009842922233928967	0.0009297098994393399	0.000640963796932015	0.00091616041668096	0.0008211128236624346	E1.17.4.1A, nrdA, nrdE; ribonucleoside-diphosphate reductase alpha chain [EC:1.17.4.1]
K03466	0.0010012803121950769	0.0009293474493215209	0.0011296534380955728	0.00103135010622464	0.0010211266639145993	0.0010079671960635517	0.0010405803208553184	0.0010968350062483965	0.0010414272931423163	0.0010384833709620404	0.001059486688180136	0.0010774008756321988	ftsK, spoIIIE; DNA segregation ATPase FtsK/SpoIIIE, S-DNA-T family
K00945	0.0010621830823384915	0.0011160876899710737	0.0005356215745580244	0.0009811602403805163	0.0009083959698750663	0.0009997470258403492	0.0010001222691513613	0.0009764125725307967	0.0010507890033689216	0.001129266568863058	0.0009565080332423651	0.0009064953829837747	cmk; CMP/dCMP kinase [EC:2.7.4.25]
K01258	0.000961675421428905	0.0008293624686748432	0.0004721075874192032	0.0006618624250718366	0.0008567184811546093	0.0010619458499904948	0.0011291424589426411	0.0011267706279046222	0.0010713876739592112	0.0008863653116366227	0.0009788899260483683	0.001000448633353205	pepT; tripeptide aminopeptidase [EC:3.4.11.4]
K04771	0.0011237528134038811	0.0011241819484463463	0.0009421159115575699	0.0010390962484172338	0.0011007829762037463	0.001127807033481197	0.0009965759862428775	0.0010625562278797048	0.0010756932914262748	0.001127499720245149	0.0007882374766634609	0.0008477903548983148	degP, htrA; serine protease Do [EC:3.4.21.107]
K01790	0.0008646578847959543	0.0007935774148268331	0.00044938883006976927	0.001037668072555995	0.000898172111285997	0.0009618452864201346	0.001037475246615478	0.001033692879797066	0.0010316242096343226	0.0008336926682200274	0.0010388289768140237	0.0009247431597985737	rfbC, rmlC; dTDP-4-dehydrorhamnose 3,5-epimerase [EC:5.1.3.13]
K02796	0.0008335454267373518	0.0004761954244057434	0.00026244154985030117	0.0005253806574775472	0.0008889778576248696	0.0009759779524351465	0.00112323467724287	0.0009129977834489568	0.0009952944042960496	0.0008714939827555839	0.0006654170511872634	0.0008320887206205646	PTS-Man-EIID, manZ; PTS system, mannose-specific IID component
K07095	0.0006645462594954148	0.0010108306645923344	0.00046129181272055016	0.0006560443202919155	0.0011228346679554527	0.000789670775596484	0.0006994128104538261	0.0006556493478772807	0.0008540254042870497	0.000919304615350168	0.0008887857494844356	0.0007897984492668841	K07095; uncharacterized protein
K03832	0.00010016047577212001	0.0001876426988552697	0.0011209252362696692	0.00024506079385028115	0.0003369423547577865	7.500436996275984e-05	8.090613527231298e-05	7.885185315180156e-05	3.344305522105061e-05	4.5885940834222695e-05	0.00028216070958951084	9.491420749091534e-05	tonB; periplasmic protein TonB
K03101	0.001050679681450439	0.0010732237750675571	0.0009550152032731048	0.000996130898205426	0.0009648269985885118	0.0010075234845701908	0.0010227523103321899	0.000988945224003669	0.0010503706133933649	0.00112057598697668	0.0009891416416498856	0.0009976585944975595	lspA; signal peptidase II [EC:3.4.23.36]
K00851	0.0004987487077112011	0.0002580221950237479	0.0002150717777004166	0.0005252745224905989	0.0003934065201815566	0.0006886180253594303	0.0008904827456714111	0.0008567237209531182	0.0008571483195978738	0.0005352790644610877	0.0006715211793785981	0.0007390685776199762	E2.7.1.12, gntK, idnK; gluconokinase [EC:2.7.1.12]
K13653	0.0006789871308915746	0.0011194353349362792	0.00022466220676770507	0.0002657211673579974	9.537968133815447e-05	0.0002564366079817239	7.906416621510887e-05	0.0002548412642207603	0.00016626170343674818	0.0003606837364521544	0.00021634103563398808	0.00023706047022108582	K13653; AraC family transcriptional regulator
K15051	0.0006938170120674922	0.0003625718198300066	0.00024535542198118003	0.0005475061339963393	0.0006862750777844342	0.0009151482645938268	0.0011177365384490042	0.0009774346300243134	0.0010462270516847709	0.0008574271566122731	0.0007743656776528231	0.000896944887001805	endA; DNA-entry nuclease
K11753	0.0009165194260759099	0.0008861314173917733	0.0009276617955664109	0.0009888430439518668	0.0009500208063431309	0.0009545438505495901	0.0010102961755519757	0.000988528537381809	0.001007128227040783	0.0009141274707863405	0.0011171539300053063	0.0009756556020461385	ribF; riboflavin kinase / FMN adenylyltransferase [EC:2.7.1.26 2.7.7.2]
K00928	0.0009819818943580497	0.0009335709537242742	0.000953478033899491	0.001031659951912344	0.000974708838988874	0.0010398673227273673	0.0010442037381464323	0.000995637211150744	0.0010407903272378256	0.0010874175078377922	0.0010676479746502823	0.0011119272548325246	lysC; aspartate kinase [EC:2.7.2.4]
K00873	0.000918013337328236	0.00091758403854834	0.000455278171368491	0.0009739887922416743	0.001111611579756239	0.001076662727217815	0.001010090404752775	0.0009849813589598196	0.0010478553485459192	0.0008892368780706701	0.0009515106975252833	0.0009348559957354171	PK, pyk; pyruvate kinase [EC:2.7.1.40]
K01740	0.000756149332241843	0.0011114966581446592	0.0009322069785148387	0.0007472455765650905	0.0010082498960763309	0.0007535936591929968	0.00041983840993346935	0.00043755300577028326	0.0005292065643849556	0.0006973524768038306	0.0007079312978649335	0.0007582162671489526	metY; O-acetylhomoserine (thiol)-lyase [EC:2.5.1.49]
K07404	0.0006555775131431108	0.000506185957718382	0.00024348662674549492	0.0005103691596922217	0.0004040508994040305	0.0007213434875151184	0.0008768793259507865	0.0008453022338052063	0.0008835988212812606	0.0006768499971207544	0.0006821598027977816	0.0007680764861375836	pgl; 6-phosphogluconolactonase [EC:3.1.1.31]
K03544	0.0010477712445532425	0.0009761997017409683	0.0009872869326679964	0.0009601186123920341	0.0006641014902768911	0.0008822512589717669	0.0009496407824270587	0.0009471750612302722	0.0009648809240213211	0.0011056820038289877	0.0009228816655246055	0.0009374254870549843	clpX, CLPX; ATP-dependent Clp protease ATP-binding subunit ClpX
K00655	0.0010528167988521763	0.001018867081301907	0.0009752784977646721	0.0009754641663805194	0.0007039905942993831	0.0008851503703152998	0.0009748259890337166	0.0009633954961493311	0.0009657641396311561	0.0011013091778218588	0.0009292361300501169	0.0009625088309350525	plsC; 1-acyl-sn-glycerol-3-phosphate acyltransferase [EC:2.3.1.51]
K01874	0.0009344776280694191	0.0008607570369643753	0.0009307752613937683	0.0010199376605197694	0.0010176354747911181	0.0009644055927271204	0.0010735938366209531	0.0010064460621217978	0.0010470910363652361	0.0009811509474940438	0.0011012027027097085	0.0010672784751338418	MARS, metG; methionyl-tRNA synthetase [EC:6.1.1.10]
K07729	0.0009864471825032533	0.0011000406109147587	0.00041357419128512635	0.0007696072890225738	0.0006200671415866544	0.0009085471863699201	0.0006963889053181686	0.0007493040466920279	0.0007261183823370918	0.0009389121594099334	0.0007223531391961091	0.0008918672300806105	K07729; putative transcriptional regulator
K00858	0.0009076063105584982	0.000845979943537438	0.001099642013317416	0.0009778260366661096	0.0009963727523328537	0.0009518454530902676	0.0010080058777292699	0.000974638983319802	0.000999658652645338	0.0009098084256398837	0.0009853986707369573	0.0009703388310871038	ppnK, NADK; NAD+ kinase [EC:2.7.1.23]
K00762	0.00104407443345208	0.001097802936767251	0.0010111489642124264	0.0009930248602578922	0.0009629926449812589	0.0010140622076807364	0.00102290657909745	0.0009713054903449204	0.001032574029926365	0.000977826479907965	0.0009776041685849452	0.0009957130501614387	pyrE; orotate phosphoribosyltransferase [EC:2.4.2.10]
K00995	0.0009071529395573507	0.0007444948768065913	0.0008446238726026112	0.0010975621977367094	0.0007701425136773285	0.0010066783453084095	0.000942024177481331	0.0009323309742760348	0.000951745495691196	0.0008451363881383559	0.0007872849643522856	0.0009536289795015662	pgsA, PGS1; CDP-diacylglycerol---glycerol-3-phosphate 3-phosphatidyltransferase [EC:2.7.8.5]
K01872	0.001017548270756184	0.0009719335548686114	0.0009844993667885449	0.0010039848872395963	0.0009812048176664296	0.0010262075386235547	0.001032827247386476	0.0009955854992725439	0.0010401843184391496	0.00109656191178135	0.0010000485783961607	0.0010121978532407737	AARS, alaS; alanyl-tRNA synthetase [EC:6.1.1.7]
K01126	0.0007234932200311021	0.0008271214169059808	0.00047079754597414427	0.0005097969111450814	0.0009045170023438584	0.0008119944414168602	0.0008158007617359333	0.0007910333955450271	0.0008259470747895723	0.0006828957394206456	0.0010958275818280815	0.0007491724116165713	E3.1.4.46, glpQ, ugpQ; glycerophosphoryl diester phosphodiesterase [EC:3.1.4.46]
K00975	0.0007333386596135696	0.0010946102401816942	0.00036655441563859293	0.0003763473271986522	0.0007355359535590781	0.0006083728820706847	0.0002220755836692207	0.0003692484526022755	0.0004129457463566116	0.0010453013843194619	0.0002786970528500849	0.00032079258006006316	glgC; glucose-1-phosphate adenylyltransferase [EC:2.7.7.27]
K00077	0.000599757249167062	0.000674880622976294	0.0003711287053173611	0.0006753943913570771	0.0007549485430242207	0.0007901235861192623	0.0007255770303784797	0.0007602393994477695	0.0007788350502101507	0.0006992939290378947	0.0007534707773055618	0.0008410622484947575	panE, apbA; 2-dehydropantoate 2-reductase [EC:1.1.1.169]
K01807	0.0006738266603424619	0.00035131652996937785	0.00025211724945083255	0.0005380381105984399	0.0006624679293548193	0.0009261985005843942	0.0010922228580406237	0.0009678598125103071	0.0009870333129905692	0.0006144201794747904	0.0007479480840940346	0.0009082817055017572	rpiA; ribose 5-phosphate isomerase A [EC:5.3.1.6]
K02040	0.000932594300972847	0.0008561233626683571	0.0007742330625513185	0.0010911593723259283	0.0009136757523867809	0.0009961205273804382	0.0010427082804696586	0.0009628738899729409	0.0010103294732102595	0.0009305717056610143	0.000943472566872272	0.0010751411073192925	pstS; phosphate transport system substrate-binding protein
K19225	0.0006032595553783456	0.000471009509018227	0.00023312033630881437	0.000495231473765732	0.00039228855069274913	0.0007158795203498909	0.0008644072896209224	0.0008401737830746191	0.0008826058486599008	0.0007518669305174226	0.000672326119359873	0.0007522527630452184	gluP; rhomboid protease GluP [EC:3.4.21.105]
K01534	0.0007811629047189529	0.0007797312782857928	0.0008551953416302132	0.0007056333251615421	0.0008027399634898287	0.0008716310859304342	0.0009121119385705455	0.0008506426604993244	0.0009838752191504102	0.001089885349454738	0.0007693729032623019	0.0009138373091879993	zntA; Cd2+/Zn2+-exporting ATPase [EC:3.6.3.3 3.6.3.5]
K01409	0.001025679712133686	0.0009595207963899841	0.0009684827919695419	0.0010739711291055192	0.000962151209229803	0.0010181701518442393	0.001014746236088321	0.0010893399891910905	0.00101946416466089	0.000946110506593685	0.0009965336738112602	0.0010018596874870952	KAE1, tsaD, QRI7; N6-L-threonylcarbamoyladenine synthase [EC:2.3.1.234]
K14155	0.0008623656507596998	0.0010885670422740806	0.0004229205532611208	0.00034232837382446583	0.0006727308419239139	0.0005356050000150516	0.00038095271295235416	0.0006108021146655315	0.00040786995362064246	0.0007793670000618776	0.0005034073177827153	0.0005317662713740503	patB, malY; cystathione beta-lyase [EC:4.4.1.8]
K16089	6.612212004332587e-05	0.0001760844785793887	0.0010881205196978955	5.39603479380596e-05	0.00029981464326234186	3.884455943897806e-05	4.064602226101243e-05	6.724168175409354e-05	2.19983070107612e-05	3.082895747524648e-05	0.000193098661988002	7.830309593747415e-05	TC.FEV.OM2, cirA, cfrA, hmuR; outer membrane receptor for ferrienterochelin and colicins
K10112	0.0010603781256881544	0.0010595247761567821	0.00032575083555771463	0.0007648405075350272	0.0008490820473633834	0.0010876484671469226	0.0009682301686408856	0.000981013861263369	0.0009585877196468353	0.0009644687507289977	0.0006032153141342443	0.0007976422336399404	msmX, msmK, malK, sugC, ggtA, msiK; multiple sugar transport system ATP-binding protein
K00656	0.0006381029339551247	0.0010867059729076252	0.0003494732979443664	0.0006626699313550235	0.0010417783296550929	0.0007755070658340473	0.00030816514945426884	0.0002958190813562814	0.0004467262809357484	0.0007015731692804278	0.0005973706449302071	0.0004445177786256586	E2.3.1.54, pflD; formate C-acetyltransferase [EC:2.3.1.54]
K02417	0.0002849386999312937	0.0003572294783534994	0.0010865320556765507	0.00021646841964748103	0.00017747193632080397	0.00011782359954612539	2.861875464822089e-05	0.00015144421850147436	5.750141690966391e-05	0.00011810313839842639	5.005385116894515e-05	8.132212164818102e-05	fliNY, fliN; flagellar motor switch protein FliN/FliY
K01951	0.0009539078138328884	0.0008914494822147936	0.00047701254864101485	0.0010353851921339628	0.000974577475601516	0.0009892807334435775	0.0010847130545477682	0.000988790302054516	0.0010488851413613164	0.000994450291286596	0.0010860832467280946	0.0010810297827947145	guaA, GMPS; GMP synthase (glutamine-hydrolysing) [EC:6.3.5.2]
K03438	0.0009811648926076608	0.0009338825392942479	0.0009913704637868508	0.0009989226885533551	0.0009639066659077117	0.0010092985981621464	0.0010204026783689995	0.0009856972052076306	0.00103440331345178	0.0010858932256359978	0.0009895575273068777	0.0009999608407160112	mraW, rsmH; 16S rRNA (cytosine1402-N4)-methyltransferase [EC:2.1.1.199]
K03602	0.0009303865283501517	0.000858044384813859	0.0004641132569254796	0.0010188127274783825	0.0009470818957250591	0.0009594680311755484	0.0010649666525944913	0.000996723374278393	0.0010440187781366544	0.0009643444285339505	0.00108238052281423	0.0010640855994520934	xseB; exodeoxyribonuclease VII small subunit [EC:3.1.11.6]
K00626	0.0008991806754592483	0.0008076443633639387	0.0003208108031116408	0.0008680311045227754	0.0006789112328840926	0.0008932969454476254	0.0009086271258316036	0.001081852023753539	0.000829394570664393	0.0008155062649854245	0.0006365733685249123	0.0007375255887993251	E2.3.1.9, atoB; acetyl-CoA C-acetyltransferase [EC:2.3.1.9]
K13626	0.0002718532717969615	0.0003536688321416116	0.001081708688731594	0.00021272263717032362	0.00016131779003757718	0.00011609746014191724	4.5778188076368886e-05	0.0001400547841706287	0.00014465036024867095	0.00011597584750539541	4.840372420733158e-05	8.546217023040924e-05	fliW; flagellar assembly factor FliW
K02945	0.0010396058967909703	0.0009823991146362381	0.0009385768194439284	0.0010461353946483822	0.0006655216350050868	0.0008899051484229845	0.0009477183562753574	0.0009453801034745667	0.0009594868828566355	0.0010793256984789677	0.000908553733857912	0.0009396478410537343	RP-S1, rpsA; small subunit ribosomal protein S1
K01972	0.0009523647687774822	0.0008989980437399424	0.0009312722230273611	0.0009888227462469894	0.0009494949583090519	0.0009588525085973035	0.0010114747889185618	0.001078596953337746	0.0010039152546948615	0.0009138143630358512	0.0009864719240453238	0.0009743897041987492	E6.5.1.2, ligA, ligB; DNA ligase (NAD+) [EC:6.5.1.2]
K03366	0.0003093399271601001	0.00020352279675586054	0.00016147077946019318	0.0004162619079123509	0.0003440892331024317	0.00048040199139442585	0.0006375334726789925	0.000651703218725541	0.0006934978011318914	0.00048785871146843715	0.0006417518157377809	0.0006178003461208468	butA, budC; meso-butanediol dehydrogenase / (S,S)-butanediol dehydrogenase / diacetyl reductase [EC:1.1.1.- 1.1.1.76 1.1.1.304]
K00567	0.0010513259330835122	0.0008405337402042731	0.001076873392798793	0.0010215032738525867	0.000949271285514361	0.0007562163206133441	0.00088815874605691	0.000786553052775518	0.0007837328395876852	0.0008948866311567069	0.0008468953312922536	0.0008499471635196333	ogt, MGMT; methylated-DNA-[protein]-cysteine S-methyltransferase [EC:2.1.1.63]
K03654	0.0008756472080418637	0.0008517233775498194	0.0005008168438842784	0.0008456953144353761	0.0009978126212933855	0.0008045790000600846	0.0008767606576698173	0.0007632846307545026	0.0007991096092835015	0.000953252126020289	0.001076802020430668	0.0009099369372648768	recQ; ATP-dependent DNA helicase RecQ [EC:3.6.4.12]
K02038	0.0008795267481627451	0.0007682013455887577	0.0006793558577318263	0.0010735189549330138	0.0007793403177002764	0.0009667360147320576	0.001006532492352756	0.000923817532377813	0.0009891050938448662	0.0009003722789452812	0.0009012333413548709	0.0010265635433235791	pstA; phosphate transport system permease protein
K02037	0.0008793744739796458	0.0007680957949214224	0.0006767911253453058	0.0010734211346685454	0.0007727129756353628	0.0009666958719552157	0.001006532492352756	0.000923817532377813	0.0009891050938448662	0.0009003722789452812	0.0009012333413548709	0.0010265635433235791	pstC; phosphate transport system permease protein
K02519	0.0009169914760435177	0.0008554478383974115	0.0009284670022458998	0.0010067686074157068	0.000950829499868909	0.000981713820008851	0.0010314072627363984	0.0009850347803215965	0.0010088167964488585	0.0009119541346358847	0.001047036949803084	0.0010691491908416503	infB, MTIF2; translation initiation factor IF-2
K00088	0.0009215800047609095	0.0008625408432423414	0.0009329523016753497	0.0010066952422173555	0.0009444585728243641	0.0009831054362727087	0.0010303748486919662	0.0009713802802514081	0.001006729537041654	0.0009100754881329482	0.0010475064981254943	0.0010690507321201867	IMPDH, guaB; IMP dehydrogenase [EC:1.1.1.205]
K07010	0.0009119361761968653	0.000689786066014711	0.0005966979923207453	0.000578299219599018	0.0007366046124670455	0.000904187145567849	0.001057721954041321	0.0009665580407665265	0.0010676235713203764	0.0009436117225637497	0.0008351453540722566	0.001005066628700481	K07010; putative glutamine amidotransferase
K01591	0.000909012308849115	0.0008515424637060066	0.0009276081151211117	0.00100564367437432	0.0009400206205487524	0.0009815532489014828	0.0010222223377893815	0.0009711665948043003	0.0010061901329251855	0.0009090072381606901	0.0010465271544816098	0.001066898705779625	pyrF; orotidine-5'-phosphate decarboxylase [EC:4.1.1.23]
K00981	0.0009305353509851007	0.0008568974712625941	0.0009443463937046936	0.0010662394154019343	0.0009637555782880176	0.0009695706300141309	0.001021696162631564	0.0009795537486032813	0.0010024612088156855	0.0009122088569999591	0.0009871292916966985	0.0009743053110089233	E2.7.7.41, CDS1, CDS2, cdsA; phosphatidate cytidylyltransferase [EC:2.7.7.41]
K00791	0.000956332221860073	0.0009194782508243385	0.0010079617772401912	0.0009898009488916739	0.0010651444442496736	0.000979146823239058	0.0010232053858289303	0.0010122512546633753	0.001012358101735239	0.0009183575564954522	0.0010184795574607395	0.0010113305725599955	miaA, TRIT1; tRNA dimethylallyltransferase [EC:2.5.1.75]
K03168	0.0009275000189353216	0.0008464057349294687	0.0009093706013452604	0.0010647721114349078	0.0009346359051210101	0.0009644545669148678	0.0010086822869307943	0.00097951101151386	0.0010030944223437138	0.0009111406070277012	0.000984540068090264	0.0009722798744531006	topA; DNA topoisomerase I [EC:5.99.1.2]
K03588	0.0009240925287820477	0.0008716815310335754	0.0009291767770226346	0.0009875958355798943	0.0009549913128918161	0.0009766625205895596	0.0010169297324581546	0.0009845753566103147	0.0010241194567095426	0.001064211987362844	0.0009878403220134912	0.000986725175444975	ftsW, spoVE; cell division protein FtsW
K01772	0.0001606086567209223	0.00011670040652855986	0.0010632586003923577	0.0002454229733794755	0.0003771143042719774	0.00020694939554638154	0.0003226431544056365	0.00029568723743541594	0.00030590076491989734	0.0002758355880521783	0.00029813635339787407	0.0003204220939567272	hemH, FECH; protoporphyrin/coproporphyrin ferrochelatase [EC:4.99.1.1 4.99.1.9]
K07566	0.000942228383989173	0.0008844214965809421	0.00045426587746002524	0.0009569903203343338	0.0008820708259454309	0.0009210982269773556	0.0009854351706889259	0.0010630513370606537	0.0009930685414832655	0.0009101307424418581	0.0009175221068159501	0.0008706423428393847	tsaC, rimN, SUA5; L-threonylcarbamoyladenylate synthase [EC:2.7.7.87]
K00123	0.00024584808983950927	0.00010259567085254822	0.0010596677364714722	0.0007586744071642596	0.0004449131970499833	0.00016868877970119918	0.00036539530131729053	0.00019057536600308993	0.00027907127321380904	0.00030594292425306153	0.00035505902574036515	0.000358337984971096	fdoG, fdhF, fdwA; formate dehydrogenase major subunit [EC:1.17.1.9]
K03723	0.0009161235131998517	0.000850128084763714	0.0009262541750007857	0.0009783762756537446	0.0009502772213634996	0.0009545438505495901	0.0010103199092081694	0.0009837419833665943	0.00101946416466089	0.0010569690683699053	0.0009857474780621764	0.0009713515493650151	mfd; transcription-repair coupling factor (superfamily II helicase) [EC:3.6.4.-]
K01876	0.001035107108325485	0.0010320096170944903	0.0009625860546983568	0.0010561922960383818	0.0009573120660684759	0.0010133843299891302	0.0010133340835447875	0.0009855796782117213	0.00102420951374464	0.0009679759258965384	0.0010005315423849256	0.0010069373444082895	aspS; aspartyl-tRNA synthetase [EC:6.1.1.12]
K19055	0.0003994641130402681	0.000367323288670771	0.00029984107395993536	0.0005540419949667976	0.00038838985892920505	0.0005974069459114857	0.0006204056050135824	0.000600304817076361	0.0006553877276857432	0.0006001109710963946	0.0007198959257466037	0.0006991413155814223	prdX, proX; Ala-tRNA(Pro) deacylase [EC:3.1.1.-]
K02601	0.0009434211984234507	0.000874499733851427	0.0009333638517559774	0.0010072699362711074	0.00098664870579118	0.0010003869017032113	0.0010545713111815886	0.000986968633617922	0.0010345088490397848	0.0009727154563337997	0.0010181194809757827	0.0010266290887010106	nusG; transcriptional antiterminator NusG
K02314	0.000919047177515358	0.000855092554851161	0.0009383422955429098	0.0009794564559241373	0.0009659579860706611	0.0009542850634482151	0.0010124322046094214	0.0009859963648335816	0.0010196517834840095	0.0010490369439638302	0.0009870353820322162	0.0009724016819570827	dnaB; replicative DNA helicase [EC:3.6.4.12]
K10947	0.0007055638486162595	0.0010484577886866794	0.0003852409365169029	0.0005266542773209262	0.000700732545602114	0.0006810133777144722	0.00047738469409699296	0.0005654847734701452	0.0006144851825809902	0.0007699614274182054	0.0006431180671993314	0.0005796031444737248	padR; PadR family transcriptional regulator, regulatory protein PadR
K02340	0.0009148647132862309	0.0008496214415605047	0.0009258724473897687	0.0009783762756537446	0.0009470029987957149	0.000951947950980471	0.001009774035115711	0.000983378718106511	0.0010191592840733208	0.0010468943660453343	0.0009857474780621764	0.0009710421076689867	holA; DNA polymerase III subunit delta [EC:2.7.7.7]
K00286	0.000730700864697802	0.0007889228414986826	0.0008853694778025663	0.001046650907442131	0.000925523309781754	0.0009273002859994522	0.000841810950231889	0.0008447502842953268	0.0009104459022520164	0.00081659440650889	0.0009019263946787486	0.0008303305291658573	proC; pyrroline-5-carboxylate reductase [EC:1.5.1.2]
K00806	0.0009516440043108122	0.0008545189925248611	0.0009492014917573161	0.0010464755646180713	0.000956825666499069	0.0010042719196459847	0.001010256540346132	0.0009797834604589222	0.0010025081135214653	0.0009220411770894453	0.0009857474780621764	0.0009932375165932108	uppS; undecaprenyl diphosphate synthase [EC:2.5.1.31]
K03436	0.0005416104387055004	0.0006612804194901449	0.00025302599974480987	0.00035314142585880624	0.0010461764389813858	0.0007996486642083438	0.0005601024193465819	0.00043040522756452736	0.000604205078215215	0.000581261516154873	0.0003610289972681541	0.0004561544742601257	fruR2, fruR; DeoR family transcriptional regulator, fructose operon transcriptional repressor
K03313	6.970421792655351e-05	9.756385943934139e-05	0.0010460410150771927	0.00010509980399951081	0.00032769839603117223	7.042595245466789e-05	0.00011259839839763645	9.363525343906037e-05	7.025152308180721e-05	6.752389656539717e-05	0.0003302848513100129	0.0002512995705191524	nhaA; Na+:H+ antiporter, NhaA family
K00661	0.0009557129735154692	0.000989819326549907	0.00045149262636598675	0.0006997616637868245	0.0005306998007491753	0.0007096999412828257	0.0007523231995530064	0.0008940314905345628	0.0007878236335022769	0.000896664346455368	0.00084925648857066	0.0008488877476766848	maa; maltose O-acetyltransferase [EC:2.3.1.79]
K07098	0.0005594803216728121	0.001041379138732507	0.0010148648439259201	0.00043456310119174976	0.0009555400410354051	0.0005524984186027475	0.00024706142756385013	0.00030353312599687296	0.00033588881951320237	0.0005826216930592048	0.00038851555112207574	0.0002890137618098372	K07098; uncharacterized protein
K01520	0.0009139916746364617	0.000827899114222907	0.0009251805660948003	0.0009661731976613078	0.0009442810547333397	0.000949771409620095	0.0009994973619837774	0.0009749595114904638	0.0010129913152632673	0.0010413565950253547	0.0008766512792667163	0.0009659785162794298	dut, DUT; dUTP pyrophosphatase [EC:3.6.1.23]
K02484	5.8841992865470965e-05	6.324595986729159e-05	0.0010389633080094235	8.122774665863484e-05	0.00029651438470787363	6.562220015923591e-05	0.00010736512720689421	6.946208723499068e-05	5.283815106102876e-05	5.20709239925667e-05	0.00012611182505963063	0.00018820609656274321	K02484; two-component system, OmpR family, sensor kinase [EC:2.7.13.3]
K10039	0.0006440690364489548	0.00025440877347819243	0.0005034111601606528	0.0005068965403035924	0.0004028477212315313	0.0007602506696859702	0.0010378924842913658	0.0009263317553484834	0.0009220409800443304	0.0005864815748986205	0.0007250362724670255	0.0008525118725584437	ABC.GLN1.S; putative glutamine transport system substrate-binding protein
K07316	0.0001630212888779474	9.909286640636006e-05	0.001037543758455954	0.00021447092984703566	0.00024287749074715327	0.00021463459636353587	0.00020413317692323784	0.00023142668135392328	0.0002406291144507394	0.00029419862089426327	0.0001918574445368761	0.0002199005216231432	mod; adenine-specific DNA-methyltransferase [EC:2.1.1.72]
K03797	0.0008361302302374016	0.0009446343524716875	0.001035827892844433	0.0007343597131266639	0.0010089236758529306	0.0005647861225940991	0.0005549147167757319	0.0005791732495264236	0.0005344108760147616	0.000679523937309934	0.0008747084224652457	0.0005984698046805809	E3.4.21.102, prc, ctpA; carboxyl-terminal processing protease [EC:3.4.21.102]
K07079	0.0006566753084871346	0.0010352943538619638	0.0003928418489915221	0.0004022474431726199	0.0007466044037767772	0.00048689655745044497	0.00028532981214736343	0.00031797997170493697	0.00033333087138349694	0.0004358924023007398	0.0007115266964479615	0.0004920826243434607	K07079; uncharacterized protein
K07816	0.0008704700888487319	0.0010342333585539097	0.00040405295034733475	0.000534227277645411	0.0006839669481164694	0.0008818902415987007	0.0008651033977570877	0.0007313598112711505	0.000909171970443035	0.0010019221472994516	0.0007470983357871354	0.0008926830309155946	E2.7.6.5X; putative GTP pyrophosphokinase [EC:2.7.6.5]
K02433	0.0008806759106645346	0.0007394162008970876	0.0008139169878331325	0.0009639111040454753	0.0008148900906088369	0.0009138256939061376	0.000997070595637957	0.0010338529301969499	0.000980556711216484	0.0008802350302440996	0.0008203612897495073	0.0009346872093557652	gatA, QRSL1; aspartyl-tRNA(Asn)/glutamyl-tRNA(Gln) amidotransferase subunit A [EC:6.3.5.6 6.3.5.7]
K03529	0.0008397429859894928	0.0007263524059023366	0.0003289618805056383	0.0008280874222803972	0.0007142176087656262	0.0008784711474858072	0.0009475028546771173	0.000912784098001849	0.0009903949732538127	0.0010310700845166292	0.0007579985647002333	0.0008132923880718968	smc; chromosome segregation protein
K02358	0.0009183467162731013	0.0008624177711642285	0.000947253249462588	0.0009835037693665186	0.0009665761435120731	0.0009556365369352308	0.001028151717116289	0.0009809907832350813	0.0010044077541055503	0.0009149408142134941	0.0009887391716592482	0.0009809675907244163	tuf, TUFM; elongation factor Tu
K06871	0.0006344652052370048	0.001028090309714997	0.0003268089367795024	0.00023432673167949903	0.0005352399245482878	0.00037682051383483524	0.00012779933051666856	0.00023295282281716719	0.00024212467099453072	0.0004795539888392798	0.00035874618748125845	0.0002374731529193347	K06871; uncharacterized protein
K00963	0.0006866871287502953	0.00035006955438547904	0.0007180515856606201	0.000933454275601907	0.0004890757532504043	0.0008765376037345818	0.0010275761759535884	0.0010038675198315481	0.0009662486652418622	0.000666485025493377	0.0007989767175803037	0.0008868362707244531	UGP2, galU, galF; UTP--glucose-1-phosphate uridylyltransferase [EC:2.7.7.9]
K16509	0.0004726438369218798	0.0003475308497347312	0.0001906490837273055	0.0004552127144703744	0.0006229800162180426	0.0007206832726453228	0.0008809577174311363	0.0008004443163211018	0.0008575997773910052	0.0005923906548744743	0.0007317038586452527	0.0007186924045577668	spxA; regulatory protein spx
K01262	0.0009288296771021445	0.0009097656895174824	0.0009653454681664962	0.0009988412531831852	0.0009873453656772894	0.0009697354830176958	0.0010243901699461269	0.0009844597527834294	0.0010067998941003238	0.0009252030128262993	0.0010001650263801187	0.0010009690580237984	pepP; Xaa-Pro aminopeptidase [EC:3.4.11.9]
K01939	0.0009068855460918282	0.0008457160668690999	0.0009254430038273746	0.0009787186465793842	0.000938718821214573	0.0009517873798731028	0.0010228275460223244	0.0009661343025249117	0.0010005615682316005	0.000910692494582442	0.0009852376827407024	0.000973658296553591	purA, ADSS; adenylosuccinate synthase [EC:6.3.4.4]
K01921	0.0009157935858031366	0.0007919854996620826	0.0009171960173711091	0.000988303076092001	0.0007033858493359596	0.0008280405797946767	0.0010034884136093341	0.0009546967889684667	0.0009601355749375711	0.0009477451132322694	0.0010219966085522568	0.0010154047944541597	ddl; D-alanine-D-alanine ligase [EC:6.3.2.4]
K00692	0.0006341103048742614	0.0002620400867265322	0.00022483756288901603	0.0004879030241024183	0.0003561801875244317	0.0006566287817310252	0.000937740489874904	0.0008640851846059818	0.0008243384779048515	0.000543420050154842	0.0006133374343987763	0.0007628863049632878	sacB; levansucrase [EC:2.4.1.10]
K07216	0.00020466645066540546	0.0002577196868111651	0.0010205525853300736	0.00018460762585812944	0.00017881318411965553	0.0001318245972530956	1.6593623064486803e-05	2.941380179438844e-05	5.33114195423477e-05	0.0002145220916272237	3.132558093794879e-05	6.901956374598719e-05	K07216; hemerythrin
K00763	0.0008644298795857938	0.0007921032942068288	0.0003808947290857174	0.0009048315771171216	0.0007840413912352512	0.0009483217201390724	0.0010204245133326978	0.0009408659984044145	0.0010133313743801713	0.0009256969863479538	0.0008324667821279007	0.0009263559136561476	pncB, NAPRT1; nicotinate phosphoribosyltransferase [EC:6.3.4.21]
K03734	0.0009481873803544584	0.0008541409100344663	0.0004869553600092234	0.0010199990427357233	0.000916844647553891	0.0009747423577639484	0.0009654829979364484	0.0009708727773145271	0.0009060603122615982	0.000936078718449034	0.0009407982879411497	0.0008833480188783139	apbE; FAD:protein FMN transferase [EC:2.7.1.180]
K02337	0.0009265118610031291	0.0008754319573453319	0.0009345090345890284	0.0009823299261928974	0.0009525782503078233	0.0009627685702875017	0.0010192121981743164	0.000980978389479149	0.0010068937035118835	0.0009351778890327729	0.0009876168170120238	0.0009754775324156056	dnaE; DNA polymerase III subunit alpha [EC:2.7.7.7]
K02343	0.0009232093385200719	0.0008536112567857779	0.0009264927547576713	0.0009807973271993382	0.0009572990480751341	0.0009521620457902953	0.0010191725629684727	0.0009937638308359499	0.0010047595393988993	0.0009150944211922637	0.0009867670687051246	0.0009755993399195878	dnaX; DNA polymerase III subunit gamma/tau [EC:2.7.7.7]
K01866	0.0009179101969482167	0.0008500647543633129	0.0009265006278896486	0.0009791018574654392	0.0009509872937275975	0.0009545438505495901	0.0010171155669861523	0.0009799383824080753	0.001003047517637934	0.0009222621943250849	0.0009857474780621764	0.0009728987578451575	YARS, tyrS; tyrosyl-tRNA synthetase [EC:6.1.1.1]
K01810	0.0009163671518928106	0.0008507191685007916	0.0009263973228549171	0.000983218378744932	0.0009492121128173527	0.0009524296643025756	0.0010150191731345501	0.0009807076500176635	0.0010039856117535315	0.0009145188554744523	0.000989128225983531	0.0009843762316614863	GPI, pgi; glucose-6-phosphate isomerase [EC:5.3.1.9]
K04077	0.0009153722938965618	0.0008500930419421587	0.0009263338606395855	0.0009810257375168722	0.0009481272800388699	0.000952001474682927	0.0010149361053378718	0.0009799383824080753	0.001002648827638805	0.0009132218526633072	0.0009865121710443876	0.0009759976757755664	groEL, HSPD1; chaperonin GroEL
K07053	0.0007836059917125976	0.0010142401622485983	0.00037810334593015553	0.0007022460539536615	0.0004858437405398188	0.0005861715179104206	0.0002858163520993372	0.00029079747334924817	0.00037980921338783246	0.0006210309891737998	0.00043317630441647896	0.0003938348858544205	E3.1.3.97; 3',5'-nucleoside bisphosphate phosphatase [EC:3.1.3.97]
K02518	0.0009152707777744957	0.0008499100170849995	0.0009263178757958742	0.0009803246107712945	0.0009477130711598128	0.000952001474682927	0.0010131679479514306	0.0009799383824080753	0.0010023673994041258	0.0009125343048794385	0.0009862572733836505	0.0009743708563863549	infA; translation initiation factor IF-1
K04078	0.0009152707777744957	0.0008499100170849995	0.0009262463018688084	0.0009803246107712945	0.0009477130711598128	0.000952001474682927	0.0010127407421399413	0.0009799383824080753	0.0010024143041099055	0.0009124974686734986	0.0009862572733836505	0.0009743708563863549	groES, HSPE1; chaperonin GroES
K00789	0.0009285693897651668	0.0008897976142709966	0.0009392448427632082	0.0009808178694548767	0.0009386004758205566	0.0009621442162983517	0.0010125824386531285	0.0009706804604121301	0.0010088988796839733	0.0009197726193466349	0.000998854584090603	0.0009729221066276761	metK; S-adenosylmethionine synthetase [EC:2.5.1.6]
K01783	0.0009461722853314445	0.0008737503241133466	0.0009393760616294952	0.0009841598987904406	0.0009602774071578781	0.0009836875065369185	0.0010124203377813246	0.0009816692345296486	0.0010092858435066573	0.0009502039299787597	0.0009872097856948258	0.000973208199541186	rpe, RPE; ribulose-phosphate 3-epimerase [EC:5.1.3.1]
K04043	0.0009175853453576049	0.0008520385518424824	0.000928389463824912	0.0009791343827033748	0.0009490543189586643	0.0009541424227811697	0.001011767662235994	0.0009796125121012361	0.0010039387070477515	0.0009225307302663871	0.0009878671533462004	0.0009768793032986147	dnaK, HSPA9; molecular chaperone DnaK
K00604	0.0009190573291275646	0.0008500366778858018	0.0009307912462374797	0.0009787839416059167	0.0009487387312412875	0.0009528979966990661	0.0010115540593302493	0.0009794469058797275	0.001002273589992566	0.000913875695318741	0.0009858950503920769	0.0009719937815395906	MTFMT, fmt; methionyl-tRNA formyltransferase [EC:2.1.2.9]
K03553	0.0009148647132862309	0.0008495581111601036	0.0009258724473897687	0.0009810174227943922	0.0009470029987957149	0.000951947950980471	0.0010109132506130156	0.0009797674340503893	0.001001874899993437	0.0009129579212477477	0.0009857474780621764	0.000970985845542436	recA; recombination protein RecA
K02348	0.0003074923337384954	0.00020450441796207851	0.00019452600477669696	0.0004955207771978973	0.00037589140186714215	0.0004954689136358086	0.0005966600819916431	0.0005950765752419744	0.000616187119830213	0.0004073132161032746	0.0006065759385560671	0.0006102190245681492	elaA; ElaA protein
K01356	0.0009085353861076478	0.0008183011809407763	0.00034657908691358686	0.0008705333468878778	0.0007240075342433023	0.0009222869884089048	0.0009718139507261559	0.0010106413485048652	0.0009848250394424527	0.0009238474404477099	0.0008343001670919179	0.0009242365193489854	lexA; repressor LexA [EC:3.4.21.88]
K04567	0.0009164686680148767	0.0008560705873346895	0.0009274590027730581	0.0009787553291785598	0.0009463588053676195	0.0009586651756387073	0.0010105888115328457	0.0009794469058797275	0.001003340672049058	0.000916589234429306	0.0009857474780621764	0.0009717594497825072	KARS, lysS; lysyl-tRNA synthetase, class II [EC:6.1.1.6]
K01881	0.0009160219970777855	0.0008504447367657198	0.0009262541750007857	0.0009782784553892762	0.0009470029987957149	0.0009527240446660839	0.001010533512113914	0.00097951101151386	0.001002648827638805	0.0009121475247170693	0.0009867402373724156	0.0009751492429071828	PARS, proS; prolyl-tRNA synthetase [EC:6.1.1.15]
K01000	0.0009153925971209751	0.0008555322789312797	0.0009276856535420995	0.0009785963712487986	0.0009470029987957149	0.0009578890819530943	0.0010103199092081694	0.0009794469058797275	0.0010025550182272453	0.0009115581454220304	0.0009857474780621764	0.0009716891221243189	mraY; phospho-N-acetylmuramoyl-pentapeptide-transferase [EC:2.7.8.13]
K02335	0.0009389646406647449	0.0008737925443802807	0.0009359006703109423	0.0009798355094489523	0.0009513423299096465	0.000957648225292042	0.0010101141384089689	0.0009803230162128695	0.001006002514102066	0.0009342339612555623	0.0009874110206901446	0.0009725611850858537	polA; DNA polymerase I [EC:2.7.7.7]
K01929	0.0009148850165106441	0.0008539701290547177	0.0009259917372682115	0.0009776670787363484	0.000947042447260387	0.0009534198527980128	0.0010099164370528742	0.0009792545889773304	0.0010021563282281163	0.0009144497875883149	0.0009852376827407024	0.0009694386370622936	murF; UDP-N-acetylmuramoyl-tripeptide--D-alanyl-D-alanine ligase [EC:6.3.2.10]
K03702	0.0009161708197127345	0.0008512646543495803	0.000926226499748987	0.0009784618683851545	0.0009470949137184009	0.0009529560699162309	0.0010094417639289973	0.0009794896429691491	0.001002551265850783	0.0009171419616994345	0.0009858548033930131	0.0009715062702130294	uvrB; excinuclease ABC subunit B
K01925	0.0009161235131998517	0.0008502336354310493	0.0009262541750007857	0.000978889832042204	0.0009502772213634996	0.0009545438505495901	0.001009346829304222	0.0009797674340503893	0.001001874899993437	0.0009213934124079917	0.0009857474780621764	0.0009712390251119139	murD; UDP-N-acetylmuramoylalanine--D-glutamate ligase [EC:6.3.2.9]
K01887	0.0009161235131998517	0.0008500647543633129	0.0009262541750007857	0.0009781561800586906	0.0009502772213634996	0.0009545438505495901	0.001009346829304222	0.0009797674340503893	0.001001874899993437	0.0009213934124079917	0.0009857474780621764	0.0009712390251119139	RARS, argS; arginyl-tRNA synthetase [EC:6.1.1.19]
K01586	0.000745772557276481	0.0008418953438128982	0.000891588536325304	0.0010093121788425472	0.0008995200653238429	0.0009055340695401559	0.0008163525692424402	0.0008232001069545053	0.0008826511117009784	0.0008119195236130534	0.000906662124901916	0.0008247043165107941	lysA; diaminopimelate decarboxylase [EC:4.1.1.20]
K03703	0.0009148647132862309	0.0008495581111601036	0.0009258724473897687	0.0009781561800586906	0.0009470029987957149	0.000951947950980471	0.001009180693710865	0.000979665933463013	0.0010017107335232075	0.0009113739643923307	0.0009857474780621764	0.0009709295834158854	uvrC; excinuclease ABC subunit C
K02316	0.000916062603526612	0.0008523552038444881	0.0009299760192082014	0.0009784251857859788	0.0009565495272463642	0.0009526437591123999	0.001009038291773702	0.0009795216957862152	0.0010015700194058678	0.0009118344169665799	0.0009859621287238497	0.0009709295834158854	dnaG; DNA primase [EC:2.7.7.-]
K00939	0.000914996684244917	0.0008496742168941724	0.0009258963053654573	0.0009782784553892762	0.0009478511407861652	0.000951947950980471	0.001009014558117508	0.000980280279123448	0.0010023204946983458	0.0009116041906794553	0.0009888196656573757	0.0009748116701478789	adk, AK; adenylate kinase [EC:2.7.4.3]
K02986	0.0009150169874693302	0.0008496636618274388	0.0009261229561344985	0.000978254000323159	0.0009470029987957149	0.000951988093757313	0.0010089908244613143	0.0009794629322882607	0.0010015700194058678	0.0009113187100834208	0.0009857474780621764	0.0009709295834158854	RP-S4, rpsD; small subunit ribosomal protein S4
K19353	4.9027211151867404e-05	3.5164204822743975e-05	0.0010089597563632438	1.0613498694824798e-05	0.00021624346533913517	2.6882279558559456e-05	1.539317473420225e-05	4.780677665419218e-05	1.1655819386298845e-05	1.2760614280680962e-05	3.1493276767381065e-05	4.01008306989626e-05	eptC; heptose-I-phosphate ethanolaminephosphotransferase [EC:2.7.8.-]
K02338	0.0009151489584280163	0.0008495581111601036	0.0009261587430980314	0.0009781561800586906	0.0009470818957250591	0.000951947950980471	0.0010089433571489265	0.0009794469058797275	0.0010015700194058678	0.0009113555462893607	0.0009857474780621764	0.0009709295834158854	dnaN; DNA polymerase III subunit beta [EC:2.7.7.7]
K01924	0.0009148647132862309	0.0008495581111601036	0.0009258724473897687	0.0009781561800586906	0.0009470029987957149	0.000951947950980471	0.0010089433571489265	0.0009794896429691491	0.0010014058529356383	0.0009099741885666134	0.0009857474780621764	0.0009709295834158854	murC; UDP-N-acetylmuramate--alanine ligase [EC:6.3.2.8]
K01056	0.0009148647132862309	0.0008495581111601036	0.0009258724473897687	0.0009781561800586906	0.0009472988622807557	0.000951947950980471	0.001008884023008442	0.0009794469058797275	0.0010015700194058678	0.0009113187100834208	0.0009858950503920769	0.0009711405663904503	PTH1, pth, spoVC; peptidyl-tRNA hydrolase, PTH1 family [EC:3.1.1.29]
K09903	0.0009148647132862309	0.0008495581111601036	0.0009258724473897687	0.0009781561800586906	0.0009470029987957149	0.000951947950980471	0.001008872156180345	0.0009794469058797275	0.0010015700194058678	0.0009113187100834208	0.0009857474780621764	0.0009709295834158854	pyrH; uridylate kinase [EC:2.7.4.22]
K07447	0.0009148647132862309	0.000849526445959903	0.0009239518803468394	0.0009781561800586906	0.0009453856117441587	0.000951894427278015	0.001008872156180345	0.0009794469058797275	0.0010015700194058678	0.0009113187100834208	0.0009857474780621764	0.0009708873868209724	ruvX; putative holliday junction resolvase [EC:3.1.-.-]
K06942	0.0009148647132862309	0.0008495581111601036	0.0009258724473897687	0.0009781561800586906	0.0009470029987957149	0.000951947950980471	0.001008872156180345	0.0009794469058797275	0.0010015700194058678	0.0009113187100834208	0.0009857474780621764	0.0009709295834158854	ychF; ribosome-binding ATPase
K06925	0.0009148647132862309	0.0008495581111601036	0.0009258724473897687	0.0009781561800586906	0.0009470029987957149	0.000951947950980471	0.001008872156180345	0.0009794469058797275	0.0010015700194058678	0.0009113187100834208	0.0009857474780621764	0.0009709295834158854	tsaE; tRNA threonylcarbamoyladenosine biosynthesis protein TsaE
K06187	0.0009148647132862309	0.0008495581111601036	0.0009258724473897687	0.0009781561800586906	0.0009470029987957149	0.000951947950980471	0.001008872156180345	0.0009794469058797275	0.0010015700194058678	0.0009113187100834208	0.0009857474780621764	0.0009709295834158854	recR; recombination protein RecR
K04066	0.0009148647132862309	0.0008495581111601036	0.0009258724473897687	0.0009781561800586906	0.0009470029987957149	0.000951947950980471	0.001008872156180345	0.0009794469058797275	0.0010015700194058678	0.0009113187100834208	0.0009857474780621764	0.0009709295834158854	priA; primosomal protein N' (replication factor Y) (superfamily II helicase) [EC:3.6.4.-]
K03979	0.0009148647132862309	0.0008495581111601036	0.0009258724473897687	0.0009781561800586906	0.0009470029987957149	0.000951947950980471	0.001008872156180345	0.0009794469058797275	0.0010015700194058678	0.0009113187100834208	0.0009857474780621764	0.0009709295834158854	obgE, cgtA; GTPase [EC:3.6.5.-]
K03977	0.0009148647132862309	0.0008495581111601036	0.0009281866710315593	0.0009781561800586906	0.0009536303408606285	0.000951947950980471	0.001008872156180345	0.0009794469058797275	0.0010015700194058678	0.0009113187100834208	0.0009857474780621764	0.0009709295834158854	engA, der; GTPase
K03687	0.0009148647132862309	0.0008495581111601036	0.0009258724473897687	0.0009781561800586906	0.0009470029987957149	0.000951947950980471	0.001008872156180345	0.0009794469058797275	0.0010015700194058678	0.0009113187100834208	0.0009857474780621764	0.0009709295834158854	GRPE; molecular chaperone GrpE
K03685	0.0009148647132862309	0.0008495581111601036	0.0009258724473897687	0.000978254000323159	0.0009470029987957149	0.0009519123577183377	0.001008872156180345	0.0009794469058797275	0.0010015700194058678	0.0009113187100834208	0.0009857474780621764	0.0009709295834158854	rnc, DROSHA, RNT1; ribonuclease III [EC:3.1.26.3]
K03664	0.0009148647132862309	0.0008495581111601036	0.0009258724473897687	0.0009781561800586906	0.0009470029987957149	0.000951947950980471	0.001008872156180345	0.0009794469058797275	0.0010015700194058678	0.0009113187100834208	0.0009857474780621764	0.0009709295834158854	smpB; SsrA-binding protein
K03625	0.0009148647132862309	0.0008495581111601036	0.0009258724473897687	0.0009781561800586906	0.0009470029987957149	0.000951947950980471	0.001008872156180345	0.0009794469058797275	0.0010014058529356383	0.0009098145036138637	0.0009857474780621764	0.0009709295834158854	nusB; N utilization substance protein B
K03596	0.0009148647132862309	0.0008495581111601036	0.0009258724473897687	0.0009781561800586906	0.0009470029987957149	0.000951947950980471	0.001008872156180345	0.0009794469058797275	0.0010015700194058678	0.0009114660549071806	0.0009857474780621764	0.0009709295834158854	lepA; GTP-binding protein LepA
K03551	0.0009148647132862309	0.0008495581111601036	0.0009258724473897687	0.0009781561800586906	0.0009470029987957149	0.000951947950980471	0.001008872156180345	0.0009794469058797275	0.0010015700194058678	0.0009113187100834208	0.0009857474780621764	0.0009709295834158854	ruvB; holliday junction DNA helicase RuvB [EC:3.6.4.12]
K03550	0.0009148647132862309	0.0008495581111601036	0.0009258724473897687	0.0009781561800586906	0.0009470029987957149	0.000951947950980471	0.001008872156180345	0.0009794469058797275	0.0010015700194058678	0.0009113187100834208	0.0009857474780621764	0.0009709295834158854	ruvA; holliday junction DNA helicase RuvA [EC:3.6.4.12]
K03470	0.0009148647132862309	0.0008494947807597024	0.0009258724473897687	0.0009781561800586906	0.0009470029987957149	0.000951947950980471	0.001008872156180345	0.0009794469058797275	0.0010014293052885283	0.0009113187100834208	0.0009857474780621764	0.0009709295834158854	rnhB; ribonuclease HII [EC:3.1.26.4]
K03177	0.0009148647132862309	0.0008495581111601036	0.0009258724473897687	0.0009781561800586906	0.0009470029987957149	0.000951947950980471	0.001008872156180345	0.0009794469058797275	0.0010015700194058678	0.0009113187100834208	0.0009857474780621764	0.0009709295834158854	truB, PUS4, TRUB1; tRNA pseudouridine55 synthase [EC:5.4.99.25]
K03110	0.0009148647132862309	0.0008495581111601036	0.0009258724473897687	0.0009781561800586906	0.0009470029987957149	0.000951947950980471	0.001008872156180345	0.0009794469058797275	0.0010015700194058678	0.0009113187100834208	0.0009857474780621764	0.0009709295834158854	ftsY; fused signal recognition particle receptor
K03106	0.0009148647132862309	0.0008495581111601036	0.0009258724473897687	0.0009781561800586906	0.0009470029987957149	0.000951947950980471	0.001008872156180345	0.0009794469058797275	0.0010015700194058678	0.0009113187100834208	0.0009857474780621764	0.0009709295834158854	SRP54, ffh; signal recognition particle subunit SRP54 [EC:3.6.5.4]
K03075	0.0009148647132862309	0.0008495581111601036	0.0009258724473897687	0.000977923856930578	0.0009468254807046905	0.000951947950980471	0.001008872156180345	0.0009794469058797275	0.0010015700194058678	0.0009111713652596611	0.0009857474780621764	0.0009709295834158854	secG; preprotein translocase subunit SecG
K02996	0.0009148647132862309	0.0008495581111601036	0.0009258724473897687	0.0009781561800586906	0.0009470029987957149	0.000951947950980471	0.001008872156180345	0.0009794469058797275	0.0010015700194058678	0.0009113187100834208	0.0009857474780621764	0.0009709295834158854	RP-S9, MRPS9, rpsI; small subunit ribosomal protein S9
K02994	0.0009148647132862309	0.0008495581111601036	0.0009258724473897687	0.0009781561800586906	0.0009470029987957149	0.000951947950980471	0.001008872156180345	0.0009794469058797275	0.0010015700194058678	0.0009113187100834208	0.0009857474780621764	0.0009709295834158854	RP-S8, rpsH; small subunit ribosomal protein S8
K02992	0.0009148647132862309	0.0008495581111601036	0.0009258724473897687	0.0009781561800586906	0.0009470029987957149	0.000951947950980471	0.001008872156180345	0.0009794469058797275	0.0010015700194058678	0.0009113187100834208	0.0009857474780621764	0.0009709295834158854	RP-S7, MRPS7, rpsG; small subunit ribosomal protein S7
K02990	0.0009148647132862309	0.0008495581111601036	0.0009258724473897687	0.0009781561800586906	0.0009470029987957149	0.000951947950980471	0.001008872156180345	0.0009794469058797275	0.0010015700194058678	0.0009113187100834208	0.0009857474780621764	0.0009709295834158854	RP-S6, MRPS6, rpsF; small subunit ribosomal protein S6
K02988	0.0009148647132862309	0.0008495581111601036	0.0009258724473897687	0.0009781561800586906	0.0009470029987957149	0.000951947950980471	0.001008872156180345	0.0009794469058797275	0.0010015700194058678	0.0009113187100834208	0.0009857474780621764	0.0009709295834158854	RP-S5, MRPS5, rpsE; small subunit ribosomal protein S5
K02982	0.0009148647132862309	0.0008495581111601036	0.0009258724473897687	0.0009781561800586906	0.0009470029987957149	0.000951947950980471	0.001008872156180345	0.0009794469058797275	0.0010015700194058678	0.0009113187100834208	0.0009857474780621764	0.0009709295834158854	RP-S3, rpsC; small subunit ribosomal protein S3
K02968	0.0009148647132862309	0.0008495581111601036	0.0009258724473897687	0.0009781561800586906	0.0009470029987957149	0.000951947950980471	0.001008872156180345	0.0009794469058797275	0.0010015700194058678	0.0009113187100834208	0.0009857474780621764	0.0009709295834158854	RP-S20, rpsT; small subunit ribosomal protein S20
K02967	0.0009148647132862309	0.0008495581111601036	0.0009258724473897687	0.0009781561800586906	0.0009470029987957149	0.000951947950980471	0.001008872156180345	0.0009794469058797275	0.0010015700194058678	0.0009113187100834208	0.0009857474780621764	0.0009709295834158854	RP-S2, MRPS2, rpsB; small subunit ribosomal protein S2
K02965	0.0009148647132862309	0.0008495581111601036	0.0009258724473897687	0.0009781561800586906	0.0009470029987957149	0.000951947950980471	0.001008872156180345	0.0009794469058797275	0.0010015700194058678	0.0009113187100834208	0.0009857474780621764	0.0009709295834158854	RP-S19, rpsS; small subunit ribosomal protein S19
K02963	0.0009148647132862309	0.0008495581111601036	0.0009258724473897687	0.0009781561800586906	0.0009470029987957149	0.000951947950980471	0.001008872156180345	0.0009794469058797275	0.0010015700194058678	0.0009113187100834208	0.0009857474780621764	0.0009709295834158854	RP-S18, MRPS18, rpsR; small subunit ribosomal protein S18
K02961	0.0009148647132862309	0.0008495581111601036	0.0009258724473897687	0.0009781561800586906	0.0009470029987957149	0.000951947950980471	0.001008872156180345	0.0009794469058797275	0.0010015700194058678	0.0009113187100834208	0.0009857474780621764	0.0009709295834158854	RP-S17, MRPS17, rpsQ; small subunit ribosomal protein S17
K02959	0.0009148647132862309	0.0008495581111601036	0.0009258724473897687	0.0009781561800586906	0.0009470029987957149	0.000951947950980471	0.001008872156180345	0.0009794469058797275	0.0010015700194058678	0.0009113187100834208	0.0009857474780621764	0.0009709295834158854	RP-S16, MRPS16, rpsP; small subunit ribosomal protein S16
K02952	0.0009148647132862309	0.0008495581111601036	0.0009258724473897687	0.0009781561800586906	0.0009470029987957149	0.000951947950980471	0.001008872156180345	0.0009794469058797275	0.0010015700194058678	0.0009113187100834208	0.0009857474780621764	0.0009709295834158854	RP-S13, rpsM; small subunit ribosomal protein S13
K02950	0.0009148647132862309	0.0008495581111601036	0.0009258724473897687	0.0009781561800586906	0.0009470029987957149	0.000951947950980471	0.001008872156180345	0.0009794469058797275	0.0010015700194058678	0.0009113187100834208	0.0009857474780621764	0.0009709295834158854	RP-S12, MRPS12, rpsL; small subunit ribosomal protein S12
K02948	0.0009148647132862309	0.0008495581111601036	0.0009258724473897687	0.0009781561800586906	0.0009470029987957149	0.000951947950980471	0.001008872156180345	0.0009794469058797275	0.0010015700194058678	0.0009113187100834208	0.0009857474780621764	0.0009709295834158854	RP-S11, MRPS11, rpsK; small subunit ribosomal protein S11
K02946	0.0009148647132862309	0.0008495581111601036	0.0009258724473897687	0.0009781561800586906	0.0009470029987957149	0.000951947950980471	0.001008872156180345	0.0009794469058797275	0.0010015700194058678	0.0009113187100834208	0.0009857474780621764	0.0009709295834158854	RP-S10, MRPS10, rpsJ; small subunit ribosomal protein S10
K02939	0.0009148647132862309	0.0008495581111601036	0.0009258724473897687	0.0009781561800586906	0.0009470029987957149	0.000951947950980471	0.001008872156180345	0.0009794469058797275	0.0010015700194058678	0.0009113187100834208	0.0009857474780621764	0.0009709295834158854	RP-L9, MRPL9, rplI; large subunit ribosomal protein L9
K02935	0.0009148647132862309	0.0008495581111601036	0.0009258724473897687	0.0009780583597942222	0.0009470029987957149	0.000951947950980471	0.001008872156180345	0.0009794469058797275	0.0010015700194058678	0.0009113187100834208	0.0009857474780621764	0.0009709295834158854	RP-L7, MRPL12, rplL; large subunit ribosomal protein L7/L12
K02933	0.0009148647132862309	0.0008495581111601036	0.0009258724473897687	0.0009781561800586906	0.0009470029987957149	0.000951947950980471	0.001008872156180345	0.0009794469058797275	0.0010015700194058678	0.0009113187100834208	0.0009857474780621764	0.0009709295834158854	RP-L6, MRPL6, rplF; large subunit ribosomal protein L6
K02931	0.0009148647132862309	0.0008495581111601036	0.0009258724473897687	0.0009781561800586906	0.0009470029987957149	0.000951947950980471	0.001008872156180345	0.0009794469058797275	0.0010015700194058678	0.0009113187100834208	0.0009857474780621764	0.0009709295834158854	RP-L5, MRPL5, rplE; large subunit ribosomal protein L5
K02926	0.0009148647132862309	0.0008495581111601036	0.0009258724473897687	0.0009781561800586906	0.0009470029987957149	0.000951947950980471	0.001008872156180345	0.0009794469058797275	0.0010015700194058678	0.0009113187100834208	0.0009857474780621764	0.0009709295834158854	RP-L4, MRPL4, rplD; large subunit ribosomal protein L4
K02916	0.0009148647132862309	0.0008495581111601036	0.0009258724473897687	0.0009781561800586906	0.0009470029987957149	0.000951947950980471	0.001008872156180345	0.0009794469058797275	0.0010015700194058678	0.0009113187100834208	0.0009857474780621764	0.0009709295834158854	RP-L35, MRPL35, rpmI; large subunit ribosomal protein L35
K02909	0.0009148647132862309	0.0008495581111601036	0.0009258724473897687	0.0009783885031868032	0.0009471805168867394	0.000951947950980471	0.001008872156180345	0.0009794469058797275	0.0010016638288174275	0.0009116686540398502	0.0009857474780621764	0.0009709295834158854	RP-L31, rpmE; large subunit ribosomal protein L31
K02906	0.0009148647132862309	0.0008495581111601036	0.0009258724473897687	0.0009781561800586906	0.0009470029987957149	0.000951947950980471	0.001008872156180345	0.0009794469058797275	0.0010015700194058678	0.0009113187100834208	0.0009857474780621764	0.0009709295834158854	RP-L3, MRPL3, rplC; large subunit ribosomal protein L3
K02895	0.0009148647132862309	0.0008495581111601036	0.0009258724473897687	0.0009781561800586906	0.0009470029987957149	0.000951947950980471	0.001008872156180345	0.0009794469058797275	0.0010015700194058678	0.0009113187100834208	0.0009857474780621764	0.0009709295834158854	RP-L24, MRPL24, rplX; large subunit ribosomal protein L24
K02892	0.0009148647132862309	0.0008495581111601036	0.0009258724473897687	0.0009781561800586906	0.0009470029987957149	0.000951947950980471	0.001008872156180345	0.0009794469058797275	0.0010015700194058678	0.0009113187100834208	0.0009857474780621764	0.0009709295834158854	RP-L23, MRPL23, rplW; large subunit ribosomal protein L23
K02890	0.0009148647132862309	0.0008495581111601036	0.0009258724473897687	0.0009781561800586906	0.0009470029987957149	0.000951947950980471	0.001008872156180345	0.0009794469058797275	0.0010015700194058678	0.0009113187100834208	0.0009857474780621764	0.0009709295834158854	RP-L22, MRPL22, rplV; large subunit ribosomal protein L22
K02888	0.0009148647132862309	0.0008495581111601036	0.0009258724473897687	0.0009781561800586906	0.0009470029987957149	0.000951947950980471	0.001008872156180345	0.0009794469058797275	0.0010015700194058678	0.0009113187100834208	0.0009857474780621764	0.0009709295834158854	RP-L21, MRPL21, rplU; large subunit ribosomal protein L21
K02887	0.0009148647132862309	0.0008495581111601036	0.0009258724473897687	0.0009781561800586906	0.0009470029987957149	0.000951947950980471	0.001008872156180345	0.0009794469058797275	0.0010015700194058678	0.0009113187100834208	0.0009857474780621764	0.0009709295834158854	RP-L20, MRPL20, rplT; large subunit ribosomal protein L20
K02886	0.0009148647132862309	0.0008495581111601036	0.0009258724473897687	0.0009781561800586906	0.0009470029987957149	0.000951947950980471	0.001008872156180345	0.0009794469058797275	0.0010015700194058678	0.0009113187100834208	0.0009857474780621764	0.0009709295834158854	RP-L2, MRPL2, rplB; large subunit ribosomal protein L2
K02884	0.0009148647132862309	0.0008495581111601036	0.0009258724473897687	0.0009781561800586906	0.0009470029987957149	0.000951947950980471	0.001008872156180345	0.0009794469058797275	0.0010015700194058678	0.0009113187100834208	0.0009857474780621764	0.0009709295834158854	RP-L19, MRPL19, rplS; large subunit ribosomal protein L19
K02881	0.0009148647132862309	0.0008495581111601036	0.0009258724473897687	0.0009781561800586906	0.0009470029987957149	0.000951947950980471	0.001008872156180345	0.0009794469058797275	0.0010015700194058678	0.0009113187100834208	0.0009857474780621764	0.0009709295834158854	RP-L18, MRPL18, rplR; large subunit ribosomal protein L18
K02879	0.0009148647132862309	0.0008495581111601036	0.0009258724473897687	0.0009781561800586906	0.0009470029987957149	0.000951947950980471	0.001008872156180345	0.0009794469058797275	0.0010015700194058678	0.0009113187100834208	0.0009857474780621764	0.0009709295834158854	RP-L17, MRPL17, rplQ; large subunit ribosomal protein L17
K02878	0.0009148647132862309	0.0008495581111601036	0.0009258724473897687	0.0009781561800586906	0.0009470029987957149	0.000951947950980471	0.001008872156180345	0.0009794469058797275	0.0010015700194058678	0.0009113187100834208	0.0009857474780621764	0.0009709295834158854	RP-L16, MRPL16, rplP; large subunit ribosomal protein L16
K02876	0.0009148647132862309	0.0008495581111601036	0.0009258724473897687	0.0009781561800586906	0.0009470029987957149	0.000951947950980471	0.001008872156180345	0.0009794469058797275	0.0010015700194058678	0.0009113187100834208	0.0009857474780621764	0.0009709295834158854	RP-L15, MRPL15, rplO; large subunit ribosomal protein L15
K02874	0.0009148647132862309	0.0008495581111601036	0.0009258724473897687	0.0009781561800586906	0.0009470029987957149	0.000951947950980471	0.001008872156180345	0.0009794469058797275	0.0010015700194058678	0.0009113187100834208	0.0009857474780621764	0.0009709295834158854	RP-L14, MRPL14, rplN; large subunit ribosomal protein L14
K02871	0.0009148647132862309	0.0008495581111601036	0.0009258724473897687	0.0009781561800586906	0.0009470029987957149	0.000951947950980471	0.001008872156180345	0.0009794469058797275	0.0010015700194058678	0.0009113187100834208	0.0009857474780621764	0.0009709295834158854	RP-L13, MRPL13, rplM; large subunit ribosomal protein L13
K02867	0.0009148647132862309	0.0008495581111601036	0.0009258724473897687	0.0009781561800586906	0.0009470029987957149	0.000951947950980471	0.001008872156180345	0.0009794469058797275	0.0010015700194058678	0.0009113187100834208	0.0009857474780621764	0.0009709295834158854	RP-L11, MRPL11, rplK; large subunit ribosomal protein L11
K02864	0.0009148647132862309	0.0008495581111601036	0.0009258724473897687	0.0009781561800586906	0.0009470029987957149	0.000951947950980471	0.001008872156180345	0.0009794469058797275	0.0010015700194058678	0.0009113187100834208	0.0009857474780621764	0.0009709295834158854	RP-L10, MRPL10, rplJ; large subunit ribosomal protein L10
K02863	0.0009148647132862309	0.0008495581111601036	0.0009258724473897687	0.0009781561800586906	0.0009470029987957149	0.000951947950980471	0.001008872156180345	0.0009794469058797275	0.0010015700194058678	0.0009113187100834208	0.0009857474780621764	0.0009709295834158854	RP-L1, MRPL1, rplA; large subunit ribosomal protein L1
K02838	0.0009148647132862309	0.0008495581111601036	0.0009258724473897687	0.0009781561800586906	0.0009470029987957149	0.000951947950980471	0.001008872156180345	0.0009794469058797275	0.0010015700194058678	0.0009113187100834208	0.0009857474780621764	0.0009709295834158854	frr, MRRF, RRF; ribosome recycling factor
K02836	0.0009148647132862309	0.0008495581111601036	0.0009258724473897687	0.0009781561800586906	0.0009470029987957149	0.000951947950980471	0.001008872156180345	0.0009794469058797275	0.0010015700194058678	0.0009113187100834208	0.0009857474780621764	0.0009709295834158854	prfB; peptide chain release factor 2
K02835	0.0009148647132862309	0.0008495581111601036	0.0009258724473897687	0.0009781561800586906	0.0009470029987957149	0.000951947950980471	0.001008872156180345	0.0009794469058797275	0.0010015700194058678	0.0009113187100834208	0.0009857474780621764	0.0009709295834158854	prfA, MTRF1, MRF1; peptide chain release factor 1
K02528	0.0009148647132862309	0.0008495581111601036	0.0009258724473897687	0.0009781561800586906	0.0009470029987957149	0.000951947950980471	0.001008872156180345	0.0009794469058797275	0.0010015700194058678	0.0009113187100834208	0.0009857474780621764	0.0009709295834158854	ksgA; 16S rRNA (adenine1518-N6/adenine1519-N6)-dimethyltransferase [EC:2.1.1.182]
K02520	0.0009138901585143955	0.0008494314503593013	0.0009257770154870145	0.0009781561800586906	0.0009470029987957149	0.0009516000469145065	0.001008872156180345	0.000979382800245595	0.0010015700194058678	0.0009110976928477812	0.0009978349934476548	0.0009709295834158854	infC, MTIF3; translation initiation factor IF-3
K02357	0.0009148647132862309	0.0008495581111601036	0.0009258724473897687	0.0009781561800586906	0.0009470029987957149	0.000951947950980471	0.001008872156180345	0.0009794469058797275	0.0010015700194058678	0.0009113187100834208	0.0009857474780621764	0.0009709295834158854	tsf, TSFM; elongation factor Ts
K01892	0.0009148647132862309	0.0008495581111601036	0.0009258724473897687	0.0009781561800586906	0.0009470029987957149	0.000951947950980471	0.001008872156180345	0.0009794469058797275	0.0010015700194058678	0.0009113187100834208	0.0009857474780621764	0.0009709295834158854	HARS, hisS; histidyl-tRNA synthetase [EC:6.1.1.21]
K01890	0.0009148647132862309	0.0008495581111601036	0.0009258724473897687	0.0009781561800586906	0.0009470029987957149	0.000951947950980471	0.001008872156180345	0.0009794469058797275	0.0010015700194058678	0.0009113187100834208	0.0009857474780621764	0.0009709295834158854	FARSB, pheT; phenylalanyl-tRNA synthetase beta chain [EC:6.1.1.20]
K01889	0.0009148647132862309	0.0008495581111601036	0.0009258724473897687	0.0009781561800586906	0.0009470029987957149	0.000951947950980471	0.001008872156180345	0.0009794469058797275	0.0010015700194058678	0.0009113187100834208	0.0009857474780621764	0.0009709295834158854	FARSA, pheS; phenylalanyl-tRNA synthetase alpha chain [EC:6.1.1.20]
K01875	0.0009148647132862309	0.0008495581111601036	0.0009258724473897687	0.0009781561800586906	0.0009470029987957149	0.000951947950980471	0.001008872156180345	0.0009794469058797275	0.0010015700194058678	0.0009113187100834208	0.0009857474780621764	0.0009709295834158854	SARS, serS; seryl-tRNA synthetase [EC:6.1.1.11]
K01873	0.0009158392680580663	0.0008496847719609059	0.0009259678792925229	0.0009781561800586906	0.0009470029987957149	0.0009522958550464354	0.001008872156180345	0.00097951101151386	0.0010015700194058678	0.0009115397273190604	0.0009857474780621764	0.0009709295834158854	VARS, valS; valyl-tRNA synthetase [EC:6.1.1.9]
K01870	0.0009148647132862309	0.0008495581111601036	0.0009258724473897687	0.0009781561800586906	0.0009470029987957149	0.000951947950980471	0.001008872156180345	0.0009794469058797275	0.0010015700194058678	0.0009113555462893607	0.0009857474780621764	0.0009709295834158854	IARS, ileS; isoleucyl-tRNA synthetase [EC:6.1.1.5]
K01869	0.0009148647132862309	0.0008495581111601036	0.0009258724473897687	0.0009781561800586906	0.0009470029987957149	0.000951947950980471	0.001008872156180345	0.0009794469058797275	0.0010015700194058678	0.0009113187100834208	0.0009857474780621764	0.0009709295834158854	LARS, leuS; leucyl-tRNA synthetase [EC:6.1.1.4]
K01868	0.0009148647132862309	0.0008495581111601036	0.0009258724473897687	0.0009781561800586906	0.0009470029987957149	0.000951947950980471	0.001008872156180345	0.0009794469058797275	0.0010015700194058678	0.0009113555462893607	0.0009978349934476548	0.0009709295834158854	TARS, thrS; threonyl-tRNA synthetase [EC:6.1.1.3]
K01867	0.0009148647132862309	0.0008495581111601036	0.0009258724473897687	0.0009781561800586906	0.0009470029987957149	0.0009519835442426043	0.001008872156180345	0.0009794469058797275	0.0010015700194058678	0.0009113187100834208	0.0009857474780621764	0.0009709295834158854	WARS, trpS; tryptophanyl-tRNA synthetase [EC:6.1.1.2]
K00554	0.0009158392680580663	0.0008496847719609059	0.0009259678792925229	0.0009781561800586906	0.0009470029987957149	0.0009522958550464354	0.001008872156180345	0.00097951101151386	0.0010015700194058678	0.0009115397273190604	0.0009857474780621764	0.0009709295834158854	trmD; tRNA (guanine37-N1)-methyltransferase [EC:2.1.1.228]
K00133	0.0009149053197350574	0.0008495581111601036	0.0009258724473897687	0.0009781561800586906	0.0009470029987957149	0.000951947950980471	0.001008872156180345	0.0009794469058797275	0.0010016872811703175	0.0009113187100834208	0.0009857474780621764	0.0009709295834158854	asd; aspartate-semialdehyde dehydrogenase [EC:1.2.1.11]
K09710	0.0009148647132862309	0.0008495581111601036	0.0009258724473897687	0.0009781561800586906	0.0009470029987957149	0.000951947950980471	0.0010088009552117634	0.0009794041687903059	0.0010015700194058678	0.0009113187100834208	0.0009857474780621764	0.0009709295834158854	ybeB; ribosome-associated protein
K02956	0.0009148647132862309	0.0008495581111601036	0.0009258724473897687	0.0009781561800586906	0.0009470029987957149	0.000951947950980471	0.0010088009552117634	0.0009794041687903059	0.0010015700194058678	0.0009113187100834208	0.0009857474780621764	0.00097090145235261	RP-S15, MRPS15, rpsO; small subunit ribosomal protein S15
K02600	0.0009148647132862309	0.0008495581111601036	0.0009258724473897687	0.0009781561800586906	0.0009470029987957149	0.000951947950980471	0.0010088009552117634	0.0009794041687903059	0.0010015700194058678	0.0009113187100834208	0.0009857474780621764	0.0009709295834158854	nusA; N utilization substance protein A
K02563	0.0009148647132862309	0.0008495581111601036	0.0009258724473897687	0.0009781561800586906	0.0009470029987957149	0.000951947950980471	0.0010088009552117634	0.0009794041687903059	0.0010015700194058678	0.0009113187100834208	0.0009857474780621764	0.0009709295834158854	murG; UDP-N-acetylglucosamine--N-acetylmuramyl-(pentapeptide) pyrophosphoryl-undecaprenol N-acetylglucosamine transferase [EC:2.4.1.227]
K03043	0.000914996684244917	0.0008493153446252324	0.0004560969770941225	0.0009780950423933978	0.0008908481093349741	0.0009541290418555557	0.0010087890883836667	0.0009706216969141754	0.0010016990073467625	0.0009206935244951331	0.0009852645140734115	0.0009710421076689867	rpoB; DNA-directed RNA polymerase subunit beta [EC:2.7.7.6]
K02911	0.0009146413778176852	0.0008468982343432549	0.0009241785311158807	0.0009778871743314024	0.0009440838124099792	0.0009516000469145065	0.0010087060205869881	0.0009794469058797275	0.0010015700194058678	0.000911226619568571	0.000985532827400503	0.0009709295834158854	RP-L32, MRPL32, rpmF; large subunit ribosomal protein L32
K02904	0.0009146413778176852	0.0008468982343432549	0.0009241785311158807	0.0009778871743314024	0.0009440838124099792	0.0009516000469145065	0.0010087060205869881	0.0009794469058797275	0.0010015700194058678	0.000911226619568571	0.000985532827400503	0.0009709295834158854	RP-L29, rpmC; large subunit ribosomal protein L29
K00215	0.0007378983577522948	0.0008245356366576015	0.0008833255650253271	0.0010086396645243268	0.0009120713833285663	0.0008962075643871863	0.0008229623924924253	0.0008377520859025465	0.0008878261078896719	0.0008195812702675293	0.0009102038608195256	0.00083145577169687	dapB; 4-hydroxy-tetrahydrodipicolinate reductase [EC:1.17.1.8]
K02493	0.0009139104617388087	0.0008487348159548885	0.0009255384357301288	0.0009779116293975195	0.0009454250602088307	0.0009509042387825776	0.0010084212167126622	0.0009790195349855119	0.0010000925211738018	0.0009109503480240215	0.000979442114875523	0.0009694948991888443	hemK, prmC, HEMK; release factor glutamine methyltransferase [EC:2.1.1.297]
K03046	0.0009138597036777756	0.0008488087014220232	0.00045571524948310544	0.0009782417727901005	0.0008875738867671894	0.0009515331422864365	0.0010083856162283714	0.0009703439058329353	0.0010013941267591933	0.0009106188221705622	0.0009852645140734115	0.0009710139766057114	rpoC; DNA-directed RNA polymerase subunit beta' [EC:2.7.7.6]
K01883	0.000914143948819561	0.0008492942344917654	0.0007517688698024814	0.0009780950423933978	0.0008886389953133363	0.0009518542845011729	0.0010083856162283714	0.0009706430654588862	0.0010013941267591933	0.000910692494582442	0.0009855864900659215	0.0009709295834158854	CARS, cysS; cysteinyl-tRNA synthetase [EC:6.1.1.16]
K03665	0.0009137378843312962	0.0008488087014220232	0.00045533352187208844	0.0009780216771950465	0.0008868638144030916	0.0009515331422864365	0.0010083144152597898	0.0009703011687435138	0.0010013941267591933	0.0009106188221705622	0.0009852645140734115	0.0009707326659729582	hflX; GTPase
K03584	0.0009137378843312962	0.0008488087014220232	0.00045571524948310544	0.0009780950423933978	0.0008875738867671894	0.0009515331422864365	0.0010083144152597898	0.0009703011687435138	0.0010013941267591933	0.0009106188221705622	0.0009852645140734115	0.0009707326659729582	recO; DNA repair protein RecO (recombination protein O)
K02899	0.000914143948819561	0.0008492942344917654	0.0007517688698024814	0.0009780950423933978	0.0008886389953133363	0.0009518542845011729	0.0010083144152597898	0.0009706003283694646	0.0010013941267591933	0.000910692494582442	0.0009855864900659215	0.0009709295834158854	RP-L27, MRPL27, rpmA; large subunit ribosomal protein L27
K01937	0.000913849552065569	0.0008485237146202179	0.0009258008734627029	0.0009777159888685826	0.0009465493414519857	0.0009490844328990714	0.0010080058777292699	0.0009790248771216895	0.0010008664488191698	0.0009100846971844331	0.0009849022910818378	0.0009695370957837573	pyrG, CTPS; CTP synthase [EC:6.3.4.2]
K02902	0.0009075894588822353	0.0008442945104814286	0.0009233115322793584	0.0009774469831412946	0.0009429267889411463	0.0009326079639535082	0.0010078041416516222	0.0009793400631561736	0.0009989353820822123	0.0009090225251861552	0.0009857474780621764	0.0009701700447074518	RP-L28, MRPL28, rpmB; large subunit ribosomal protein L28
K03631	0.0009068855460918282	0.0008457160668690999	0.0009255384357301288	0.0009776670787363484	0.0009380087488504751	0.0009517873798731028	0.0010074481368087145	0.0009657924058095392	0.0009994827599986635	0.000909145373932965	0.0009852376827407024	0.0009703388310871038	recN; DNA repair protein RecN (Recombination protein N)
K03501	0.0009068855460918282	0.0008457160668690999	0.0009255384357301288	0.0009776670787363484	0.0009380087488504751	0.0009517873798731028	0.0010074481368087145	0.0009657924058095392	0.0009993185935284338	0.0009076411674634078	0.0009852376827407024	0.0009703388310871038	gidB, rsmG; 16S rRNA (guanine527-N7)-methyltransferase [EC:2.1.1.170]
K02860	0.0009068855460918282	0.0008457160668690999	0.0009255384357301288	0.0009776670787363484	0.0009380087488504751	0.0009517873798731028	0.0010074481368087145	0.0009657924058095392	0.0009993185935284338	0.0009076411674634078	0.0009852376827407024	0.0009703388310871038	rimM; 16S rRNA processing protein RimM
K01756	0.0009068855460918282	0.0008457160668690999	0.0009251567081191117	0.0009780583597942222	0.0009376537126684261	0.0009517873798731028	0.0010074481368087145	0.0009657924058095392	0.0009995765694102232	0.000909145373932965	0.0009852376827407024	0.0009703388310871038	purB, ADSL; adenylosuccinate lyase [EC:4.3.2.2]
K00954	0.0009068855460918282	0.0008457160668690999	0.0009251567081191117	0.000977593713537997	0.0009372986764863772	0.0009517873798731028	0.0010074481368087145	0.0009657924058095392	0.0009994827599986635	0.000909145373932965	0.0009852376827407024	0.0009703388310871038	E2.7.7.3A, coaD, kdtB; pantetheine-phosphate adenylyltransferase [EC:2.7.7.3]
K06207	0.0009068855460918282	0.0008457160668690999	0.0009232242120883382	0.0009776670787363484	0.0009313814067855615	0.0009517873798731028	0.001007376935840133	0.0009657496687201176	0.0009994827599986635	0.000909145373932965	0.0009852376827407024	0.0009703388310871038	typA, bipA; GTP-binding protein
K02341	0.0009061952364617782	0.0008441961372594721	0.0009222698930607956	0.0009776670787363484	0.0009313025098562173	0.0009513503588425489	0.0010071395992781946	0.0009656428259965637	0.0009991778794110943	0.0009085375765349561	0.000985184020075284	0.0009702263068340025	holB; DNA polymerase III subunit delta' [EC:2.7.7.7]
K02114	0.000861924055628712	0.000812682296715851	0.0008994139523511525	0.0008811512474946037	0.0009220715691229448	0.0008896910536131602	0.0010070406299318663	0.0009543495501169166	0.000992130447367668	0.000885714600058694	0.0008538312307975725	0.0009377020154069807	ATPF1E, atpC; F-type H+-transporting ATPase subunit epsilon
K00859	0.0008987711594228333	0.0008401005602655292	0.0009214904529950504	0.0008927507744552703	0.0009375223492810679	0.0009353376727787675	0.00100692599637245	0.0009797033284162568	0.0009987712156119828	0.0008930540299111954	0.0009858816347257224	0.0009694948991888443	coaE; dephospho-CoA kinase [EC:2.7.1.24]
K01776	0.0009055455332805545	0.0008449349919308189	0.0009247749805080948	0.0009767866963561326	0.0009340244539185925	0.0009490844328990714	0.0010067361271228993	0.0009654718776388775	0.0009990137129408647	0.000897455956521017	0.0009851303574098657	0.0009697762098215975	murI; glutamate racemase [EC:5.1.1.3]
K04075	0.0009102660329566324	0.0008470882255444584	0.0009248226964594719	0.0009708930254219096	0.0009300204347543739	0.0009496330508492461	0.0010057749140470486	0.0009769254176038554	0.0009927871132485863	0.0008969986350242729	0.0009740356013346265	0.0009591989300300787	tilS, mesJ; tRNA(Ile)-lysidine synthase [EC:6.3.4.19]
K02503	0.0008947781242774819	0.0008438020110676422	0.0009247272645567176	0.0008925470637545148	0.0009356221167378128	0.000936747219482948	0.0010050232691553897	0.0009662838823378871	0.000998849546470635	0.0009097807984854287	0.0009854925804014393	0.0009700153238594376	HINT1, hinT, hit; histidine triad (HIT) family protein
K02834	0.0008998539303807914	0.0008430842665297624	0.0009197330745058308	0.0008911856502237755	0.0009384821304265404	0.000936693695780492	0.0010049798365645549	0.0009794041687903059	0.000999623474116003	0.000911189783362631	0.0009857474780621764	0.0009686790983538602	rbfA; ribosome-binding factor A
K07560	0.0008716391485104466	0.0008402379872343996	0.00042969812699472767	0.0009079334577034155	0.0008641020502872873	0.0009015018614156281	0.0010048730351116825	0.0009561124550555559	0.0009986971061768505	0.0009069044433446092	0.0009842449234304632	0.0009456678885946518	dtd, DTD1; D-tyrosyl-tRNA(Tyr) deacylase [EC:3.1.-.-]
K02115	0.0008619646620775384	0.0008125414921256257	0.0008992548196533098	0.0008805723960796117	0.0009219532237289285	0.0008896910536131602	0.0010047859325934513	0.0009543495501169166	0.0009918959238387687	0.0008854138324371944	0.0008538312307975725	0.0009366800138781885	ATPF1G, atpG; F-type H+-transporting ATPase subunit gamma
K02112	0.0008619646620775384	0.0008125414921256257	0.0008992548196533098	0.0008805723960796117	0.0009219532237289285	0.0008896910536131602	0.0010047859325934513	0.0009543495501169166	0.0009918959238387687	0.0008854138324371944	0.0008538312307975725	0.0009366800138781885	ATPF1B, atpD; F-type H+-transporting ATPase subunit beta [EC:3.6.3.14]
K02110	0.0008619646620775384	0.0008125414921256257	0.0008992548196533098	0.0008805723960796117	0.0009219532237289285	0.0008897178154643882	0.0010047859325934513	0.0009543495501169166	0.0009918959238387687	0.0008854138324371944	0.0008538312307975725	0.0009366800138781885	ATPF0C, atpE; F-type H+-transporting ATPase subunit c
K02108	0.0008619646620775384	0.0008125414921256257	0.0008992548196533098	0.0008805723960796117	0.0009219532237289285	0.0008896910536131602	0.0010047859325934513	0.0009543495501169166	0.0009918959238387687	0.0008854138324371944	0.0008538312307975725	0.0009366800138781885	ATPF0A, atpB; F-type H+-transporting ATPase subunit a
K02111	0.0008619646620775384	0.0008124781617252245	0.0008992548196533098	0.0008803523004845577	0.0009219532237289285	0.0008896910536131602	0.0010040501892514422	0.0009504177378901331	0.0009743066591713157	0.000749764504063401	0.0008538312307975725	0.0009365674896250872	ATPF1A, atpA; F-type H+-transporting ATPase subunit alpha [EC:3.6.3.14]
K02914	0.000885712734576971	0.0008352912496590651	0.0007407106980708326	0.0009702205111036891	0.0008736288545056005	0.0009422556113212142	0.0010034924483308869	0.0009516571134833583	0.0009653750650967121	0.0007083112480709598	0.0009834131521164792	0.000968890081328425	RP-L34, MRPL34, rpmH; large subunit ribosomal protein L34
K19302	0.0008962095015986152	0.0008556061643984143	0.00044344843270307393	0.000895665084684446	0.0008710647043019137	0.0009350031496384171	0.001002274199758457	0.0009582760202075224	0.0010034579338135078	0.0009193749725035132	0.0009999949157307425	0.0009807566077498515	bcrC; undecaprenyl-diphosphatase [EC:3.6.1.27]
K01662	0.0008958913500720597	0.000842011238445632	0.0009248107674716277	0.0009724581496534045	0.0009537684104869808	0.0009450166315124103	0.0010013960544792847	0.0009837740361836604	0.001001136150877404	0.0009914927123116791	0.0009790396448848854	0.0009674413315697463	dxs; 1-deoxy-D-xylulose-5-phosphate synthase [EC:2.2.1.7]
K02113	0.0008348192510370387	0.0007685057537133525	0.0008901172149645902	0.0008773198722860364	0.0009241228892858943	0.0008790398368244029	0.0010008936129776611	0.0009466355054763251	0.0009791378438666427	0.0008763458636209617	0.0008473917109473731	0.0009347952326387423	ATPF1D, atpH; F-type H+-transporting ATPase subunit delta
K11991	0.0009121136263782371	0.000843573388322194	0.0004356268339533356	0.0009767133311577812	0.0008647135014897049	0.0009489104808660892	0.000996400119850481	0.0009701943260199598	0.0010007140085253852	0.0009095321540953342	0.0009839497787706626	0.0009679758217719772	tadA; tRNA(adenine34) deaminase [EC:3.5.4.33]
K00057	0.0009132337552691155	0.0008444213823835656	0.0009084799831128063	0.0009771535223478893	0.0009316575460382663	0.000949307359119801	0.0009973454313766817	0.0009795003272415044	0.0010006943085489578	0.0009109564259980015	0.000984540068090264	0.0009681727392149045	gpsA; glycerol-3-phosphate dehydrogenase (NAD(P)+) [EC:1.1.1.94]
K03601	0.0009133216682308248	0.000844576119661879	0.00090626119137377	0.0009767622412900155	0.0009243201316092548	0.0009494055751138078	0.000990383638005342	0.0009791691147984873	0.001000420854114261	0.0009104898954497724	0.0009845668994229733	0.0009673850694431956	xseA; exodeoxyribonuclease VII large subunit [EC:3.1.11.6]
K01755	0.0006909607544570381	0.0007499605014625463	0.0010001661836839533	0.0008703949312136549	0.0009953865407160512	0.0007257567844011335	0.0007822394731853448	0.0006844594882835896	0.0007496096661328265	0.0007664234940187049	0.0008513493325219747	0.0007766564604365548	argH, ASL; argininosuccinate lyase [EC:4.3.2.1]
K03484	0.0007787654999802374	0.0006960965182120173	0.0003166573681240189	0.0005374776004830358	0.00035544999644335104	0.0007492852687637958	0.000805907861824654	0.0007497100490415327	0.0008618158068700292	0.0010000556567444753	0.0006765587620947436	0.0008094994768104859	scrR; LacI family transcriptional regulator, sucrose operon repressor
K04096	0.0009055252300561413	0.0008417473617772939	0.0009084322671614293	0.0009767866963561326	0.0009226632960930264	0.0009496731936260881	0.0009975512021758823	0.0009657015894945183	0.0009998345452920125	0.000909624244610184	0.0009850230320790291	0.000972054825946898	smf; DNA processing protein
K00609	0.0009057079590758603	0.0008409451767055459	0.0009081459714531665	0.0009784251857859788	0.0009222688114463054	0.0009492985277088957	0.000997764805081627	0.0009660488283460686	0.000999623474116003	0.0009099681105926331	0.0009845668994229733	0.0009708733212893348	pyrB, PYR2; aspartate carbamoyltransferase catalytic subunit [EC:2.1.3.2]
K02238	0.0009292800026196302	0.0008542867810567235	0.0009135736609223146	0.0009781806351248077	0.0009226041233960183	0.000951988093757313	0.0009980970762683407	0.0009683299204939443	0.000999306867351989	0.0009180413176674581	0.000991153991603073	0.0009710561732006243	comEC; competence protein ComEC
K03531	0.000912573697443441	0.0008718115694557322	0.0007436810160440587	0.0009767174885190212	0.0008645884498566942	0.0009510334985240091	0.0009958464136514786	0.0009570456194030756	0.000999259962646209	0.0009165802095588506	0.0009844238884196333	0.000968388504470226	ftsZ; cell division protein FtsZ
K00600	0.0009455479611807375	0.0008690427643501937	0.0009337515438609165	0.0009557675670284784	0.0009408687625392027	0.0009071419215619362	0.0009863370496242918	0.0009756753577382748	0.0009982397852954968	0.0009323429746236361	0.0009199771737588386	0.0008812618192258165	glyA, SHMT; glycine hydroxymethyltransferase [EC:2.1.2.1]
K03629	0.0008967779918821858	0.0008367898580338911	0.00043157097808627987	0.0008877822386722575	0.0008629974932764683	0.0009336829875173382	0.0009880696065264422	0.0009697028494916118	0.0009978528214728128	0.000909010369238195	0.000983520477447316	0.0009619464909801788	recF; DNA replication and repair protein RecF
K04068	0.0008794796446821067	0.0009969914943953383	0.00040950640643022635	0.0007050214594072921	0.000798716220093274	0.0008872246814039846	0.0008650421649241077	0.0008696356640946068	0.0008855474772828856	0.0008349311014637278	0.000929906913367846	0.0009292112165785922	nrdG; anaerobic ribonucleoside-triphosphate reductase activating protein [EC:1.97.1.4]
K05366	0.0009265778464824722	0.0008925206103869114	0.0009498277636191409	0.0009540517995897022	0.0009490870611843421	0.0009285514025443629	0.0009911431150035448	0.0009626334938449446	0.0009967153823576508	0.0009456257421235155	0.0009202500484124908	0.0008764139930915812	mrcA; penicillin-binding protein 1A [EC:2.4.1.129 3.4.16.4]
K06178	0.0007695275328722142	0.0005896535255350986	0.0008503101825282232	0.000958820292931877	0.000928863411285541	0.0008886516233114635	0.0009961312175258046	0.0009698203764875212	0.0009485010971924022	0.0006993937551559919	0.000982460639805304	0.0009457100851895648	rluB; 23S rRNA pseudouridine2605 synthase [EC:5.4.99.22]
K00759	0.0008357635540044982	0.0007172908811116039	0.0009004319721737835	0.0008619576888525915	0.0009011114163887155	0.0009263770021320851	0.0009960875475984081	0.0008465469515346092	0.0009570105489149869	0.0007419303639651264	0.0008396865571332825	0.0009505719768554377	APRT, apt; adenine phosphoribosyltransferase [EC:2.4.2.7]
K11749	0.0009128597698754236	0.0008443861284606755	0.0009235641882419002	0.000949445932437206	0.00094288063423748	0.0009226102715717394	0.000987820403136407	0.0009738590314378586	0.0009953551458900345	0.0009112910829289658	0.0009253031933016076	0.0008765217350639257	rseP; regulator of sigma E protease [EC:3.4.24.-]
K07462	0.0009149103955411607	0.000844333353127008	0.0009237550520474088	0.0009494214773710889	0.0009461548568052647	0.0009251258855871746	0.0009866337203267147	0.0009742436652426526	0.0009945812182446665	0.0009209790050911676	0.0009243104339913686	0.0008726115172686569	recJ; single-stranded-DNA-specific exonuclease [EC:3.1.-.-]
K05837	0.0009092356443176605	0.0007947034293459657	0.000747384966769708	0.0009487978731851027	0.0008834120737442825	0.0009211964429713624	0.0009834652772248368	0.0009642645548627184	0.0009928105656014762	0.000907802325864395	0.0009202857340849939	0.0008659163242091318	rodA, mrdB; rod shape determining protein RodA
K01424	0.0007776571469595188	0.0008432512476854869	0.0009925297228255581	0.0005976923315805457	0.0009659382618383251	0.0008430828811329296	0.000922932587102442	0.000870262617196421	0.0008354687300628868	0.0006434426894107425	0.0008534400299666728	0.0008370727011010521	E3.5.1.1, ansA, ansB; L-asparaginase [EC:3.5.1.1]
K03570	0.0009030025544227964	0.0008393935818957174	0.0007487448713839562	0.000948871238383454	0.0008755223808098615	0.0009215443470373269	0.000984367156160203	0.000951347269585052	0.0009920366379561083	0.0009059927472475959	0.0009233176746811294	0.0008714581436743689	mreC; rod shape-determining protein MreC
K01938	0.0008982465241039952	0.0008066059558986944	0.00043273596303915245	0.0009503466125222992	0.0008560084087905116	0.0009467740822825553	0.0009915387550522962	0.0009458128165049601	0.000991075091487621	0.0009011918845274447	0.0008523152604995046	0.0009487670878356934	fhs; formate--tetrahydrofolate ligase [EC:6.3.4.3]
K06158	0.0008952499712128454	0.0008272850204403501	0.00047524085536638225	0.0009455089113430125	0.0009015713854867922	0.0009297599677458209	0.0009867958211985189	0.0008517307467959972	0.000991004734428951	0.0009503960307927365	0.0009236978746656183	0.0008766249760661461	ABCF3; ATP-binding cassette, subfamily F, member 3
K01421	0.0005076092378773824	0.0006116646394985257	0.0002484173545810502	0.0005519285881529571	0.0007244477791090429	0.0006038188178472102	0.0006471494008224896	0.0006132505225184927	0.0006955365141686136	0.0009907959554763253	0.0009178998919804951	0.0009390570887249527	yhgE; putative membrane protein
K00864	0.0006080170069228557	0.0008170485056208415	0.0003460002924233823	0.0006549193872505285	0.0009903667235865259	0.0008902953362138892	0.0007571430304528519	0.0007353914146017333	0.0009187656244397217	0.000771419404449308	0.0007970561307849817	0.0007134740923201957	glpK, GK; glycerol kinase [EC:2.7.1.30]
K00826	0.0006448113223335028	0.0006967277112026821	0.0007996000552021829	0.0009903105924695544	0.000727840347070844	0.0005366663750347553	0.0004744773212132473	0.000438959910754041	0.0004353950421134463	0.0006549510568704954	0.0005862871580147057	0.00047774056435380646	E2.6.1.42, ilvE; branched-chain amino acid aminotransferase [EC:2.6.1.42]
K06881	0.0009010331416547122	0.0008332469443341156	0.0004323840578977461	0.0009434136012780991	0.0008547066094563322	0.0009185826129619204	0.0009668557526107002	0.0009500331040853391	0.0009897852120786743	0.0009039545999729395	0.0009209162704036593	0.0008625031823019376	nrnA; bifunctional oligoribonuclease and PAP phosphatase NrnA [EC:3.1.3.7 3.1.13.3]
K18682	0.0009021599706096469	0.0008339857990054625	0.0009045095387987158	0.0009433524636128063	0.0009154572450513731	0.000919050945358411	0.0009672829584221893	0.0009591788412215528	0.0009897265811964495	0.0009031502814162412	0.0009212516620625238	0.0008624187891121117	rny; ribonucrease Y [EC:3.1.-.-]
K13038	0.0008974800773823955	0.0008363220574762612	0.0009182080726998178	0.0009451296132675365	0.0009314997521795779	0.0009195995633085858	0.0009773182602706317	0.0009547021311046445	0.0009873696197310107	0.0008916942213689229	0.0009139803708983405	0.0008691232654225177	coaBC, dfp; phosphopantothenoylcysteine decarboxylase / phosphopantothenate---cysteine ligase [EC:4.1.1.36 6.3.2.5]
K07727	0.0005718703643709908	0.0009871423505249499	0.0002187208550819823	0.00029436367444633755	0.0004101350361104092	0.0005476751301559191	0.0002828655466247568	0.00034839275296455436	0.0003824560459349908	0.0004329256142743378	0.00042859700086300597	0.00039925011553491874	K07727; putative transcriptional regulator
K07042	0.0008670016890222186	0.0007421885947253157	0.0008241480035476589	0.0009447341748484229	0.0008109913988452927	0.0009206678964096088	0.0009851997328194828	0.0009367702894396994	0.0009842152782673142	0.0009005317797170012	0.0008215955310541288	0.0009161817520013642	ybeY, yqfG; probable rRNA maturation factor
K02919	0.0007476339568906867	0.0005430387621171557	0.00037094380600577475	0.0008560314926804327	0.0008606570158674723	0.0008659441925444772	0.0009851384999865027	0.0009532597543366668	0.0009428842586752622	0.0006804599453028677	0.0009569574580652436	0.0009187886576350877	RP-L36, MRPL36, rpmJ; large subunit ribosomal protein L36
K07533	0.0006383467756803277	0.0006338038919720978	0.00028090404433689554	0.0005028247717950939	0.0009840482629999948	0.0008645105601741914	0.0008983029853872821	0.0007691287140474539	0.0009213533570575974	0.0007880417423797015	0.000813391851078302	0.000833467142721055	prsA; foldase protein PrsA [EC:5.2.1.8]
K03925	0.0008436663810751073	0.0007163953892499315	0.0003716576366383765	0.0009459488579824597	0.0007576306441372772	0.000914936310732101	0.0009837441476851145	0.0009110194835796328	0.0009638938144881836	0.0008347178198313358	0.0008107468182998325	0.0009205609146214326	mraZ; MraZ protein
K07040	0.0008618649732456692	0.00073714327282669	0.00036797157939449357	0.0009544917462291489	0.0007479133038345976	0.0009206678964096088	0.0009832535730115877	0.0009138204724203218	0.0009821866497423347	0.0008969647457148081	0.000820562524744826	0.0009233551731365697	K07040; uncharacterized protein
K02435	0.0008461401259376161	0.0006950918869603199	0.0008102745906847597	0.0009425821290301174	0.0008083613697056035	0.0009125590554875146	0.0009826879999844885	0.0009318181292029762	0.0009758662406384966	0.0008719960602425452	0.0008165244091720968	0.0009140015945975273	gatC, GATC; aspartyl-tRNA(Asn)/glutamyl-tRNA(Gln) amidotransferase subunit C [EC:6.3.5.6 6.3.5.7]
K02434	0.0008471146807094515	0.0006952185477611222	0.0008103700225875139	0.0009425821290301174	0.0008083613697056035	0.0009129069595534791	0.0009826879999844885	0.0009318822348371085	0.0009758662406384966	0.0008722170774781848	0.0008165244091720968	0.0009140015945975273	gatB, PET112; aspartyl-tRNA(Asn)/glutamyl-tRNA(Gln) amidotransferase subunit B [EC:6.3.5.6 6.3.5.7]
K07027	0.0008880372507400424	0.0007882699050705466	0.0004910727694535555	0.0009345608673437057	0.000955832748643272	0.0009143274786166632	0.000966201178372874	0.0009606942984124412	0.000982468077977014	0.0008772144613570254	0.0007927945102107853	0.0008930020371731367	K07027; glycosyltransferase 2 family protein
K00688	0.0007131133995820782	0.000981931102977273	0.0004092320397098079	0.0006410978729824616	0.0008724816931529357	0.0006621262012102878	0.0003570626519641944	0.00036845781644797665	0.0004846353677176298	0.0007593034237725758	0.0003633499075474968	0.0004606742921965707	PYG, glgP; glycogen phosphorylase [EC:2.4.1.1]
K06442	0.0008570328058353185	0.0007329071023438566	0.000805665945521	0.0009406215663795089	0.0007848698089933653	0.0009178758324709879	0.000967866331691434	0.0009225174701176092	0.0009803456400404745	0.0008960440247473394	0.0008192612051084316	0.0009092803582480309	tlyA; 23S rRNA (cytidine1920-2'-O)/16S rRNA (cytidine1409-2'-O)-methyltransferase [EC:2.1.1.226 2.1.1.227]
K03697	0.0006288923762000591	0.00023638071949732894	0.00020663392743864258	0.00046687166724170557	0.0003239902403519944	0.000755326489060012	0.0009801525334933003	0.0009065605093548344	0.0008860298921818317	0.0005735213083817451	0.0006325084216194739	0.0007475126788833277	clpE; ATP-dependent Clp protease ATP-binding subunit ClpE
K02509	0.00026384040125003287	0.00019659170663462294	0.00015354205839961308	0.00040786575006236425	0.000324956727736461	0.00044184699518573517	0.0005654543588182934	0.0005702837212412922	0.0005978708322231719	0.00037948051561918203	0.0005205815172231969	0.0005240769265383756	hpaH; 2-oxo-hept-3-ene-1,7-dioate hydratase [EC:4.2.1.-]
K11068	0.0007110611496583879	0.0007295030933222943	0.00033844542584184203	0.0006328626294675255	0.0007237313949905975	0.0008626816552612676	0.0008907516479960874	0.0008367815266017829	0.0008599881650093163	0.0007806651079592008	0.0009184231029683239	0.000979378185649361	hlyIII; hemolysin III
K02237	0.0007762294242187799	0.0006751603322447324	0.00031559544962612095	0.0007901698422658216	0.000713711484963883	0.000850966654886196	0.0009639106432136063	0.0008150764273118082	0.0009774727268114572	0.0008721800570912151	0.0008171549454907622	0.0008902308461298854	comEA; competence protein ComEA
K07484	0.0006873942900566084	0.0009621561854520111	0.00025450495565774387	0.00049399062371095	0.0006539940046586045	0.0006357770177281907	0.0005684516822590137	0.0005510894259548342	0.0007026308509178196	0.0005608728603481511	0.0005003372766941328	0.0005585985234579448	K07484; transposase
K00943	0.0007280600242983718	0.0005195645048031271	0.0007685071483860634	0.0009466130575782004	0.000809893548073468	0.0008614527510528763	0.000974179484238996	0.0009363108657284176	0.0009371736107465625	0.0006914155854924921	0.0009618160757922191	0.0009036774943754864	tmk, DTYMK; dTMP kinase [EC:2.7.4.9]
K02050	0.000763774817266967	0.000972215797353066	0.00041590845562649534	0.0007082749614035122	0.0005491585263385465	0.0005636091363770901	0.00025406855221852013	0.0002106244030779791	0.00038622343190323035	0.000634103053575703	0.00024102586172641884	0.000365014048907594	ABC.SN.P; NitT/TauT family transport system permease protein
K06024	0.0008392151021547487	0.0007203149077307594	0.0003271486743533075	0.0008275249557597037	0.0007142176087656262	0.0008725300165131839	0.0009451532227139268	0.0009088522857750655	0.0009718207097649823	0.0008952549932161062	0.0007579985647002333	0.000812420325110362	scpB; segregation and condensation protein B
K05896	0.0008392151021547487	0.0007201460266630229	0.0003271486743533075	0.0008275249557597037	0.0007142176087656262	0.0008725300165131839	0.0009451532227139268	0.0009082753350678744	0.0009718207097649823	0.0008951813208042264	0.0007579985647002333	0.000812420325110362	scpA; segregation and condensation protein A
K01515	0.0008605081087581324	0.0007627198883327027	0.0003995516660741735	0.0008446190469755621	0.0007027250875527019	0.0009094501312303541	0.0009618220814685483	0.0008977620110701708	0.0009716682694711978	0.0008944630147883977	0.0007500900293842072	0.0008544762647069591	nudF; ADP-ribose pyrophosphatase [EC:3.6.1.13]
K04042	0.0007136853414137991	0.00047844196480930723	0.0007501842230572471	0.0009248358212009158	0.0007897748310906947	0.000857210997633233	0.0009709398401685366	0.0009135319970667263	0.0009288949301764146	0.0006849292821695594	0.0008177988974757822	0.000890371501446262	glmU; bifunctional UDP-N-acetylglucosamine pyrophosphorylase / Glucosamine-1-phosphate N-acetyltransferase [EC:2.7.7.23 2.3.1.157]
K03763	0.0008684584453738683	0.0009705791287053653	0.0003441116950678757	0.0005390652233753584	0.0006162011920487881	0.0008565890522106935	0.0007664940909932258	0.0008022659847576957	0.000851729184415596	0.0009511970340909001	0.0006048050705972622	0.0007045284141986453	polC; DNA polymerase III subunit alpha, Gram-positive type [EC:2.7.7.7]
K03694	3.0035168971235945e-05	1.897463236552616e-05	0.0009694330551412173	9.343082465107164e-05	0.00014957556004327853	3.941565734418429e-05	2.566391445208752e-05	1.938127005267731e-05	8.372489981707621e-06	1.038007447181296e-05	5.352850875478187e-06	1.7816246304155718e-05	clpA; ATP-dependent Clp protease ATP-binding subunit ClpA
K03744	0.0006249111169248673	0.00048708994208542027	0.0005152210967062482	0.0007435381885417369	0.0008837343677006534	0.0008023893453926068	0.0009672829584221893	0.0008260581498095721	0.0009241223763633124	0.0007748219647919792	0.0008487601089155405	0.0008263873980265563	lemA; LemA protein
K05832	0.0008037605965231312	0.0008852536580422134	0.0004065558905768218	0.0005598378456365521	0.0009297541576178372	0.0009671109482677622	0.0008450999603072316	0.0009307123070141932	0.0009123748582772138	0.0008911201290993491	0.0006383039894846533	0.0007510664761068984	ABC.X4.P; putative ABC transport system permease protein
K03973	0.0003114581625631333	0.00025882796881818534	0.00016086645693600188	0.00041609487981077105	0.0003258048697269112	0.0004499649351372467	0.0005624321150385695	0.0006691346090733596	0.0006028272524829313	0.0003927953306182293	0.0005288992303630378	0.0005286248755380959	pspC; phage shock protein C
K05833	0.0007960453712461006	0.0008828893230939034	0.0004005675386789925	0.0005596177500414981	0.0009296358122238209	0.0009658263794088167	0.0008437234082479888	0.0009266309149744343	0.0008941523800817325	0.0007484535034939989	0.0006379820134921433	0.0007507289033475946	ABC.X4.A; putative ABC transport system ATP-binding protein
K15986	0.0006295859343460154	0.0006757250283149761	0.0002883117072084374	0.0005828133802535749	0.0009652775000550673	0.0008828600910872047	0.0008882636488172868	0.0007503564475190339	0.0009066290318191792	0.0007700380467265606	0.000759098649341309	0.0007859959734439597	ppaC; manganese-dependent inorganic pyrophosphatase [EC:3.6.1.1]
K07078	0.00026878748491056254	0.0002112577607595235	0.00015438090482482295	0.00038087151443031716	0.0003164686015929642	0.00041394776528051036	0.0005410086929386358	0.000564437714779317	0.0005886306051845366	0.00042781274888987553	0.0006561245557300986	0.0005148313712823102	K07078; uncharacterized protein
K00640	0.0004217891325405768	0.0007193334976258761	0.0007875520160592157	0.00040557944593107585	0.0009637981826298635	0.0005078754402466126	0.000337253118485442	0.00030321964944596584	0.0004222052043246167	0.00041496317517184965	0.0005223255538492926	0.0004661269361912252	cysE; serine O-acetyltransferase [EC:2.3.1.30]
K01934	0.0008165869555139506	0.000840551050513716	0.0009194983120250554	0.0007163972225129871	0.0009151089151083184	0.0008850433229103877	0.0009105198849130625	0.0008938231472236327	0.0009624983994912323	0.0008176381604041979	0.0009353314039016575	0.0009431830717755432	MTHFS; 5-formyltetrahydrofolate cyclo-ligase [EC:6.3.3.2]
K09811	0.0005285942445664174	0.0007513835355595605	0.0007777144183637935	0.0005832127314832673	0.000962121622881299	0.0005711401889311711	0.0004078291798993851	0.0003883181692730696	0.0004743083586460748	0.0005855531183279045	0.0005786759138650972	0.00048672843907026985	ftsX; cell division transport system permease protein
K18926	0.0002995943794417457	0.00019306272562293563	0.0001534306416531475	0.00046639479345242195	0.0004072067765777989	0.0005815484081107777	0.0007379505720351394	0.0007270273388310399	0.0007667864039129454	0.000503817997691912	0.0007340784315900136	0.000723573144036034	lmrB; MFS transporter, DHA2 family, lincomycin resistance protein
K03595	0.0008027097016275022	0.0008359631852073213	0.0009136333058615359	0.0007162668770105829	0.0008959961339746838	0.0008806543793089903	0.00091149296481701	0.0008804891753241061	0.0009593792365568707	0.0008025843081227265	0.0009315481859896654	0.0009462586409234335	era, ERAL1; GTPase
K06217	0.0008016640855702204	0.0008353193261365761	0.00044540860398564633	0.0007162057393452901	0.0008424842916469739	0.0008803198561686398	0.0009108640229278732	0.0008713007010984707	0.0009592971533217558	0.0008020317650336275	0.0009310652220009005	0.0009460898545437815	phoH, phoL; phosphate starvation-inducible protein PhoH and related proteins
K12410	0.0008915600632079836	0.000840931032916123	0.0008992629313650439	0.0008529379268166186	0.0008720114674540442	0.0009586919374899354	0.0009275013159197567	0.000937126503080028	0.0009492478201084177	0.0008287380143400771	0.0008895437346334695	0.0008916984437009586	npdA; NAD-dependent deacetylase [EC:3.5.1.-]
K02346	0.0007923211507919805	0.0009585569076958785	0.0004065558905768218	0.0005724916304975272	0.000665235633636214	0.0006930851135664136	0.000598402369692833	0.0005391907792035306	0.0006358268237108332	0.0006481702480810734	0.000620076660235337	0.0006757362709363596	dinB; DNA polymerase IV [EC:2.7.7.7]
K02051	0.0007048615600838057	0.000956694571721415	0.00040490181712233376	0.0007578984479163638	0.0005648392910457081	0.0005613252799932898	0.000259206888784487	0.00022402782274781577	0.0003894246780727068	0.0006884902381977724	0.00021556292698542232	0.0003365642606853689	ABC.SN.S; NitT/TauT family transport system substrate-binding protein
K06949	0.0008974632257061326	0.000849628407904549	0.00044768513202584904	0.0008626343605320518	0.0008625832843974112	0.0009079894693903279	0.0009566818462100858	0.0009483236205084767	0.0009022375787405384	0.0009141703849662604	0.0009368406663665481	0.0008593899175292584	rsgA, engC; ribosome biogenesis GTPase / thiamine phosphate phosphatase [EC:3.6.1.- 3.1.3.100]
K01425	0.00047553339182037187	0.00030952353213664445	0.0002666784877528331	0.0004397593136403128	0.00044947580647395886	0.0005008121848519978	0.0006727720187128	0.0006513579030430148	0.0006239967533425621	0.00043715993614713286	0.0006455240328033622	0.0006049962113604541	glsA, GLS; glutaminase [EC:3.5.1.2]
K10716	0.0007087025240783021	0.0002816653334055129	0.0007054863056047248	0.0007004217060213252	0.0004885495107316784	0.0005389767256512715	0.0009526096254803463	0.0007683470526819335	0.0007902387568028827	0.0006449868631637445	0.0008370415243548131	0.0008564268726344694	kch, trkA, mthK, pch; voltage-gated potassium channel
K09748	0.0008005829388702155	0.0008300734579700134	0.0009133529746471953	0.0006876544496535668	0.0008987969749664032	0.0008508885102806102	0.0008888391899799876	0.0008748585637928156	0.00095213245951388	0.0008019488835702627	0.000870258714248758	0.0008480109024343932	rimP; ribosome maturation factor RimP
K07318	1.2527089462968086e-05	1.699365744097788e-05	0.0009509867840780913	1.7037844563789024e-06	0.0001326651866922875	2.729708825259397e-06	1.5979870715314037e-06	1.884705643490781e-05	4.643565872207588e-06	1.5615604422055258e-05	1.8781932896414693e-06	1.4346842270411032e-06	K07318; adenine-specific DNA-methyltransferase [EC:2.1.1.72]
K12573	0.0007902282944194639	0.0007979860551000924	0.0009039052162745244	0.0006901977765297459	0.0009140832550268437	0.0008481052777528947	0.0008961610229157879	0.0008886412751312686	0.0009508660324578234	0.0008096784088436681	0.0008780532164007701	0.000849375259003246	rnr, vacB; ribonuclease R [EC:3.1.-.-]
K01493	0.0007984003422457924	0.0008285710497711633	0.0004397919593490449	0.0006829671471309007	0.0008292426255104888	0.0008500099187047939	0.0008823758033887184	0.0008646443994210629	0.0009503852592235797	0.0007990266673530478	0.0008681524546310886	0.0008406734772002926	comEB; dCMP deaminase [EC:3.5.4.12]
K06969	0.000578756608995229	0.0009501234093757907	0.00034655117308203125	0.0003945646396012693	0.0005532808908967814	0.0004459905326113715	0.00015839628540864623	0.0002522058816015798	0.00024072503457405926	0.00041820494547559314	0.0004576330641808818	0.00025848227490523875	rlmI; 23S rRNA (cytosine1962-C5)-methyltransferase [EC:2.1.1.191]
K03439	0.0008824337638342329	0.0008277477545659482	0.0009112873511120795	0.0008487316554444761	0.0008685991752599072	0.0009281432843131353	0.0009171178413349507	0.0009497339444593881	0.0008651594088215475	0.0008511467676805447	0.0008879338546709197	0.0008626953174641081	trmB, METTL1; tRNA (guanine-N7-)-methyltransferase [EC:2.1.1.33]
K00882	0.0009490961526791949	0.0006435162421776195	0.00032401922368223874	0.0004142018131426458	0.0005288954279750733	0.0007019901195625416	0.0008190482379129368	0.0006421301106951117	0.0006862062300948809	0.0007586755506423296	0.00047247293767566616	0.0006694160649502944	fruK; 1-phosphofructokinase [EC:2.7.1.56]
K16786	0.0007475663471533906	0.0007225278830221106	0.0003167663990729156	0.0005809892768718998	0.0007115090771812393	0.0008194256722658604	0.0008670970248773707	0.0008416268441149521	0.0009484152615808249	0.0008287409612365523	0.0007865605183691381	0.0008488267032693774	ecfA1; energy-coupling factor transport system ATP-binding protein [EC:3.6.3.-]
K01926	0.0008889222682922157	0.0008064159646974908	0.00040817608570583214	0.0008904969955619176	0.0007716873155538882	0.0009091356794784247	0.000892980712985813	0.000922574524131987	0.0009482393689341504	0.0008542533491084886	0.0008175753924743147	0.0007559989767415921	rex; redox-sensing transcriptional repressor
K01090	0.0007634891508994728	0.0007568371274394389	0.0003313775005441053	0.0005939585320857857	0.000691140256932445	0.0008399362226655376	0.000870621710158718	0.0008460661592786167	0.0009469846680545388	0.0007979245280713254	0.0007671547569872354	0.0008825839791997563	E3.1.3.16; protein phosphatase [EC:3.1.3.16]
K02483	7.710149470927278e-06	1.0309133678635463e-05	0.0009459949798247732	4.440673180875025e-05	0.00012937794613116104	3.169272231679844e-05	5.0014645706969744e-05	2.7191473144467336e-05	1.3016055853915208e-05	1.45902686297173e-05	6.688380461076818e-05	0.00012480768188042962	K02483; two-component system, OmpR family, response regulator
K03799	0.0005567058860567432	0.00021390032726692926	0.0006998081073908468	0.0007964895204518045	0.0004305275254380069	0.0007970281437360949	0.0009453549587915746	0.0008606608753160793	0.0009012270168545111	0.0005698898110191571	0.0006373447693403006	0.0007492098259307276	htpX; heat shock protein HtpX [EC:3.4.24.-]
K03431	0.0007628258445578923	0.0007324357130635371	0.0008118611460680491	0.000683260607924306	0.0007682687116054035	0.0008495348958454962	0.0008892445608277784	0.0008514670589542662	0.0009441117548255214	0.000793970713906763	0.000767906034303092	0.000892101561837694	glmM; phosphoglucosamine mutase [EC:5.4.2.10]
K08591	0.0007602727140879277	0.0007630454065907644	0.0008154935228666328	0.0006780883614405377	0.0007667893941801996	0.000829202579374998	0.0008567650523265052	0.0008448107572768584	0.0009440648501197415	0.0007969483686139172	0.0008430136423892188	0.0008052047073802436	plsY; glycerol-3-phosphate acyltransferase PlsY [EC:2.3.1.15]
K03705	0.0008483972353956358	0.0007282206527141708	0.0007941029390237811	0.0008530560447859643	0.0007731536149857503	0.0009011229136022392	0.0009439902735604287	0.0009325179490422542	0.0008881075361243511	0.0008907333489369798	0.0008130363359199056	0.0008957867311267602	hrcA; heat-inducible transcriptional repressor
K00876	0.0008549413706885107	0.0009112064561266087	0.0004903768323027202	0.0005602577391217829	0.0005526990260428679	0.0007276277054204853	0.000728844680163248	0.0009426058253147662	0.0007687291968263478	0.0008700514769309761	0.0008323036476250291	0.0007384359100069144	udk, UCK; uridine kinase [EC:2.7.1.48]
K06958	0.0007535980290620755	0.000727844259034453	0.0003415130843558774	0.0006831261050606619	0.0007005554219957362	0.0008489595160440936	0.0008949525051423975	0.0008288377701055504	0.000942388006888111	0.0007917237053444272	0.0007669132749928529	0.0008926923141664755	rapZ; RNase adapter protein RapZ
K02907	0.0008849225330828077	0.0007601619734604998	0.00043458901201088305	0.0009416019699801436	0.0005725680342442668	0.0008147131778831162	0.0009363658365081568	0.0009150047171681932	0.0009099709921059952	0.0008727434668610663	0.0009209900565686095	0.0009174524321295102	RP-L30, MRPL30, rpmD; large subunit ribosomal protein L30
K03073	0.0008944345937204098	0.0007635607049486954	0.0009067622088632299	0.0009414185569842654	0.0006431216133103257	0.0008151815102796068	0.0009357131609628261	0.0009375912689274875	0.0009112491453384968	0.0008767018855513713	0.0009203729359162987	0.0009131624449800245	secE; preprotein translocase subunit SecE
K09022	0.0005291913623964107	0.0007481291973842794	0.0007943889961522869	0.0007033037355632264	0.0009410431247530534	0.000559799854473292	0.00037115664635834573	0.00035419260336995423	0.00042958472168496434	0.0004735924172699614	0.00042390607896546285	0.00032252742273225184	ridA, tdcF, RIDA; 2-iminobutanoate/2-iminopropanoate deaminase [EC:3.5.99.10]
K05927	1.9085030948444084e-06	1.4988194761607818e-06	0.0009402189639105722	1.2227533058553914e-07	0.00011846373941032987	8.296173880690325e-07	1.1154818411105893e-06	1.8291474272427536e-05	3.517852933490597e-07	1.3261034138374914e-06	9.390966448207346e-07	3.657038225791047e-07	hydA; quinone-reactive Ni/Fe-hydrogenase small subunit [EC:1.12.5.1]
K03437	0.0008807181413713143	0.0008319908913928259	0.0004375395278642877	0.0008477045426675576	0.0007988278592482961	0.0009269256200822598	0.0009250726508814407	0.0009400326251606941	0.0008643737549997346	0.0008481400123706978	0.0008825407567963778	0.0008653255718803501	spoU; RNA methyltransferase, TrmH family
K03630	0.0008463125003128848	0.0008558138881117302	0.00045594404746995875	0.0006678947562309436	0.0007769540800722607	0.0008708485694005264	0.000802816315768844	0.0008401667314548645	0.0008644169073290522	0.0009392097959539281	0.0007808030509964057	0.0007427303981265241	radC; DNA repair protein RadC
K01338	0.0005718991949496577	0.0007812617629621542	0.0008130301868767886	0.0006869721533088994	0.000939103443745126	0.0005726276126224252	0.00031913247198144337	0.0003656461433349322	0.00034677446363059566	0.0006386002017778794	0.00040712308035588087	0.000300824026104713	lon; ATP-dependent Lon protease [EC:3.4.21.53]
K09772	0.0007436833554843587	0.0007178625435258918	0.0003211980180570662	0.0005902822019964009	0.0006721063727281546	0.0008319301472521591	0.0008665354865718242	0.0008275342888781928	0.000938307297485262	0.0007939093816238729	0.0007643642983854824	0.0008794473656445586	sepF; cell division inhibitor SepF
K09762	0.0007360493431049811	0.000715540428844516	0.00031520966615923693	0.0005901843817319324	0.0006719880273341383	0.0008306455783932134	0.0008659896124793658	0.0008274915517887713	0.0009376271792514538	0.0007871131016279558	0.0007643642983854824	0.0008794473656445586	K09762; uncharacterized protein
K03500	0.0007583642109930832	0.0007280167288248788	0.0003741011705083991	0.0006685305879499884	0.0007255854728301864	0.0008233551148816726	0.0008889953574377431	0.0008238482149155833	0.0009373692033696645	0.0007945079699703968	0.0007073812555443956	0.0008093351914009581	rsmB, sun; 16S rRNA (cytosine967-C5)-methyltransferase [EC:2.1.1.176]
K00974	0.0007700046586459254	0.0007293361121665697	0.0008181496313000406	0.0007410317888153945	0.0007764542680248652	0.0008396263204283169	0.0008698066964050215	0.0008327161609705569	0.0009370525966056503	0.0008108569832527161	0.0007059055322453916	0.0007957245390564622	cca; tRNA nucleotidyltransferase (CCA-adding enzyme) [EC:2.7.7.72 3.1.3.- 3.1.4.-]
K03282	0.0007660692846579071	0.0008211014401451812	0.00042854888830580966	0.0006139263381210653	0.000826948302805159	0.000851305459922743	0.0009039931294597558	0.0008667224903941862	0.000936575575747869	0.0006475683444760147	0.0009300188000252431	0.0009148362432449058	mscL; large conductance mechanosensitive channel
K13292	0.0007574404142822809	0.0007230944790043661	0.0008288062733008509	0.0006645647098777771	0.0007756850229637592	0.0008210937384529038	0.0008654515704934515	0.0008324276856169615	0.0009355047413149145	0.0007927705903172401	0.0007059726105771645	0.0008009850478889462	lgt, umpA; phosphatidylglycerol:prolipoprotein diacylglycerol transferase [EC:2.-.-.-]
K00287	0.0008124688525062134	0.0008045688280191237	0.0004029573921037159	0.0007627598705097836	0.0007972566269004061	0.0008669836228461739	0.0009201913498120532	0.0009354544144564095	0.0008548990044321999	0.0008262454924651517	0.0008685348011221942	0.0008340156984549237	DHFR, folA; dihydrofolate reductase [EC:1.5.1.3]
K10773	0.0009102152748955994	0.0008716815310335754	0.0009248544275671377	0.0009352172413182892	0.0009125644891369676	0.0009186872518002219	0.0009065879300914286	0.0008777112645117047	0.0008948031828744283	0.0008712072128923415	0.0008570375750563175	0.0008646504263617425	NTH; endonuclease III [EC:4.2.99.18]
K02039	0.0008832830477114388	0.0007733294192105742	0.00041990442797457263	0.0009208212775471313	0.0007867238868329542	0.0009351415084092661	0.000895389679089488	0.0009171843087286927	0.000857103525603854	0.0008388987292055178	0.0007703321234066546	0.0008560001244045829	phoU; phosphate transport system protein
K00761	0.0008087093044416142	0.0008349604538676362	0.0004384182171088974	0.0007150808063039032	0.0008385394451797635	0.000879677571739167	0.0008882458485751414	0.000881664445283199	0.0008699202364582047	0.000798114787075005	0.0009309042340046455	0.0009350624777398578	upp, UPRT; uracil phosphoribosyltransferase [EC:2.4.2.9]
K07386	0.0006767554004640715	0.00036901906569217934	0.000302365963527056	0.0004958959179121338	0.0004434532093724687	0.000687574313161537	0.0009350526533109515	0.0008275432636669713	0.0007921032188576327	0.0005946133515408898	0.0008573796745483594	0.0009277672491006701	pepO; putative endopeptidase [EC:3.4.24.-]
K03696	0.0008945091065540064	0.0007180189696148827	0.0004216699181755263	0.0008569016039328795	0.0005624822452815498	0.0008066310988122501	0.0009206225903450954	0.0009283173205230091	0.0009234560950177091	0.0009348095269733737	0.000917220254322972	0.0009048544980629255	clpC; ATP-dependent Clp protease ATP-binding subunit ClpC
K03572	0.0008937239808659464	0.0008314456166453719	0.0004453668525281913	0.0009066128841330917	0.0008127007008195351	0.0009124140062538587	0.0008972171706164139	0.0009347011732553545	0.0008581354291310112	0.0008495720198766127	0.0008199767967517849	0.0007645741687598068	mutL; DNA mismatch repair protein MutL
K03555	0.0008937239808659464	0.0008314456166453719	0.0004453668525281913	0.0009066128841330917	0.0008127007008195351	0.0009124140062538587	0.0008972171706164139	0.0009347011732553545	0.0008581354291310112	0.0008495720198766127	0.0008199767967517849	0.0007645741687598068	mutS; DNA mismatch repair protein MutS
K00560	0.0007514272083078122	0.0007636468342932409	0.0003870004622239344	0.0007541964400075559	0.0007808657898291467	0.0008288346039206125	0.000930614459602703	0.0009176437324399746	0.0009344024807290874	0.0007951433945228606	0.0008489613439108592	0.0008341704193029379	thyA, TYMS; thymidylate synthase [EC:2.1.1.45]
K00783	0.0008011260501232696	0.0008336199603924784	0.0009095297340431032	0.0007143349267873314	0.0008900196915768599	0.0008792360011939045	0.0008864658243606032	0.000876813785633852	0.0008666251808771686	0.0007979921225092252	0.0009246122864843467	0.0009327416650196442	rlmH; 23S rRNA (pseudouridine1915-N3)-methyltransferase [EC:2.1.1.177]
K07030	0.0007339631867965209	0.0007104634417456897	0.000312925264987057	0.0005658026808131759	0.0006700550525652051	0.0008008350170732826	0.0008501473969699761	0.0008265620200938523	0.0009335699222014946	0.0007947474053090064	0.0007000294703820848	0.0007831969326480658	K07030; uncharacterized protein
K05340	0.00043772229093110975	0.00021223600434438678	0.00016882500046619265	0.0004961443813838837	0.0003121754251826991	0.0008690175235395044	0.0009328157562146818	0.0009111761150123628	0.0009056008806684843	0.00047366756313007896	0.000746534877800243	0.000759341790990598	glcU; glucose uptake protein
K09013	0.0008981281563056662	0.000841039961204813	0.0004305687045276034	0.0009272365750416323	0.0008626294391010775	0.0007901947726435289	0.0008696386621191691	0.0008338523264928291	0.0008738991626495116	0.0009059805912996358	0.0009318164993167571	0.00091083234900893	sufC; Fe-S cluster assembly ATP-binding protein
K03442	0.0008639255474913687	0.0008120135276876148	0.0005831030020341316	0.0008217251922793705	0.0008442922147828965	0.0008908883788371026	0.0008841202271189658	0.000931120232532722	0.0008600585220679861	0.0008355158762330242	0.0008294662341910349	0.0007671107467353418	mscS; small conductance mechanosensitive channel
K09951	0.00041428871537783825	0.0006640386695289501	0.0007353605470226723	0.0004393844174767376	0.0009304839542142711	0.0007862184967880677	0.0005112051541732183	0.0005376201911672883	0.0005504933270090362	0.0002841837774043447	0.0004268575255634709	0.0004496516976734037	cas2; CRISPR-associated protein Cas2
K01649	0.0006314824585384561	0.0006349138627897953	0.0007922956973653724	0.0009303506831609846	0.0007887554827635677	0.0005182186281277352	0.00048699279013394623	0.0004498275252230493	0.0003626810219781957	0.0006312254091676756	0.0006830095511046808	0.0005467364980066425	leuA, IMS; 2-isopropylmalate synthase [EC:2.3.3.13]
K03565	0.0008700132662994343	0.0007515454502832527	0.0004297498988019718	0.0008537755128311295	0.0005650333774918948	0.0007990039712122606	0.0009298390810548501	0.0009144918720951345	0.0009065938532898442	0.000871569312796731	0.0009187093932883306	0.0009094772756909581	recX; regulatory protein
K03319	0.00027750447128014233	0.00018927345666559957	0.00017924497134817248	0.00041475792134614876	0.0003473831799025524	0.0005695189559837767	0.0006864722717506954	0.0006972983510021675	0.0007000058290588489	0.0003814020763020385	0.0005619822635934367	0.0005795421000664173	TC.DASS; divalent anion:Na+ symporter, DASS family
K07015	0.0007249485551570431	0.0007051331330452587	0.0003061973158428823	0.0005609605777219885	0.0006675500750585265	0.0007962319786620609	0.0008397164550727824	0.0008216312284018399	0.0009279179051550197	0.0007779178637202007	0.0007007002536998138	0.0007749967277033113	K07015; uncharacterized protein
K03976	0.0007928762409474384	0.0008173546025561138	0.0003972114372388824	0.0006979336475945707	0.0008012803702969609	0.0008750076286998752	0.0008601174312638854	0.0008662470402743713	0.0008648934591397756	0.0007898634769444607	0.0009275905644150638	0.0009164726271956308	ybaK, ebsC; Cys-tRNA(Pro)/Cys-tRNA(Cys) deacylase [EC:3.1.1.-]
K08998	0.0008305894802950288	0.0007030254973199082	0.00034595448511006024	0.0009273202113677528	0.00046511041647745406	0.0007775364170126692	0.0009082988893664427	0.0008962377927759508	0.0008968766053934277	0.0008619950303298541	0.0008730223415178019	0.0008660429139938706	K08998; uncharacterized protein
K00823	0.00027019531049137646	0.00018291234014797242	0.00015106082892800255	0.00036733147797325807	0.0002965999878762121	0.0004102947725878838	0.000535723919713953	0.0005482474095083005	0.0005803988293201686	0.00042176829585719236	0.0005119418280908461	0.0005120087003932652	puuE; 4-aminobutyrate aminotransferase [EC:2.6.1.19]
K03816	0.0007306283821866465	0.0007779683710399591	0.0003067878007411742	0.0005277872805341318	0.0006823038008458936	0.0007765419466210354	0.0008426475616127219	0.0009249160892613943	0.0008455766941584498	0.0007646798522105382	0.0007546781872774742	0.0008425394106273443	xpt; xanthine phosphoribosyltransferase [EC:2.4.2.22]
K06966	0.000618872531919882	0.0004220690421962188	0.00037781299436602577	0.0007805837008985764	0.0009242873893835769	0.0006557076388117563	0.0008527858675290455	0.0007241248494029746	0.0006844041512988181	0.0005551477772209672	0.0007646640043718437	0.0008343625544651083	ppnN; pyrimidine/purine-5'-nucleotide nucleosidase [EC:3.2.2.10 3.2.2.-]
K03789	0.0008396633973497931	0.0007283086819707281	0.0003489925597342419	0.0009040164897634384	0.0006758015104139905	0.0009104360378295947	0.0009240974349484358	0.0008881141131332537	0.0009221017216383152	0.0007088698691340389	0.000726223558939406	0.0008193546322077274	rimI; [ribosomal protein S18]-alanine N-acetyltransferase [EC:2.3.1.266]
K08600	0.0005497502044050118	0.0009237904177876537	0.00021370423853394818	0.00035571532156763183	0.000868339209877718	0.0005083014889181629	0.0003532595708956931	0.00018179823626313712	0.0004706188344894299	0.0008959519342324897	0.00040888267915494784	0.0004779748961108899	srtB; sortase B [EC:3.4.22.70]
K01250	0.00028050934849330157	0.000200345721669069	0.00015282226327308914	0.0003671805902153155	0.00030438435340995846	0.00043332789508431527	0.0005327256469269848	0.0005480390661973703	0.0005845616219581325	0.00044128853810888023	0.0005118881654254279	0.0005102271601560394	rihA; pyrimidine-specific ribonucleoside hydrolase [EC:3.2.-.-]
K01897	0.0004336372821791663	0.0005941816491637815	0.0004385518217727534	0.0005993048986403079	0.0005948757465316951	0.00035750675342207587	0.00034140294827093533	0.00026128238465293065	0.00017736639253013351	0.0003715730714710869	0.000923465515324357	0.000635560330298452	ACSL, fadD; long-chain acyl-CoA synthetase [EC:6.2.1.3]
K00014	0.0006697235817207908	0.0009233099511499437	0.0008164996137014195	0.0006919871537175347	0.0007451649293008922	0.0005601319690470318	0.0004705809668759042	0.00045904271012957315	0.0005374831342433434	0.0007615918730665939	0.0006503960661966921	0.000572532683030107	aroE; shikimate dehydrogenase [EC:1.1.1.25]
K00648	0.0007189398158919452	0.0007483962405726374	0.0009231962982567823	0.0008977870507714275	0.0006986646570840021	0.000580994973027382	0.0006270393992563232	0.0006801379138012815	0.0005736173469585143	0.000736314684369584	0.0008008664483430101	0.0006436530745814947	fabH; 3-oxoacyl-[acyl-carrier-protein] synthase III [EC:2.3.1.180]
K00891	0.0007420909735936285	0.0009221016071102895	0.0008554377386632091	0.0007712849065582074	0.0005150718969846744	0.00041722609205594444	0.0004466097367835615	0.0005502490010913592	0.0004887667342027212	0.0007809876089422048	0.0006408239882526979	0.0005250662960337685	E2.7.1.71, aroK, aroL; shikimate kinase [EC:2.7.1.71]
K02056	0.0007631931298875277	0.0009209477272149804	0.00032688408940292137	0.0006189909823139184	0.00021449432041557406	0.0005857789215529053	0.00034141979916683295	0.0004791094830965723	0.000427993714064911	0.0006981706089377566	0.00027828787502627014	0.0003957241680639907	ABC.SS.A; simple sugar transport system ATP-binding protein [EC:3.6.3.17]
K03581	0.0008092609430489217	0.0007813620360961227	0.00034519723296170526	0.000627890180873934	0.0006520468284423894	0.0008345327372840853	0.0007796781370089053	0.000920786617996036	0.0008208307094831036	0.0008148737873294357	0.0006104798974652504	0.0006896048851310903	recD; exodeoxyribonuclease V alpha subunit [EC:3.1.11.5]
K05970	0.00011400077779013637	0.00026588023110552385	0.00020070307326222275	0.00017177262895722657	0.0003126223762874341	0.00016544390523980012	0.00010669061669786522	0.00014154353068062875	7.842466806395037e-05	4.891258769527709e-05	0.000919963758092484	0.00038503464533000344	SIAE; sialate O-acetylesterase [EC:3.1.1.53]
K02072	0.0007659306136351648	0.000739933188065696	0.0008203841693030314	0.0007038559309561507	0.0007184125584988576	0.0008719813985630092	0.0008744781919536557	0.000816988912063423	0.000836703730966071	0.0006844903787757852	0.0007548727144396156	0.0009173069945323768	metI; D-methionine transport system permease protein
K02071	0.0007660930394304706	0.0007417486595438625	0.0008204796012057856	0.0007043694873446099	0.000718530903892874	0.0008717405419019569	0.0008744069909850742	0.0008170530176975553	0.0008368444450834107	0.000684011508098566	0.0007548190517741973	0.0009187135476961426	metN; D-methionine transport system ATP-binding protein
K03978	0.0007998926292401654	0.0008285957486273196	0.0009076509184576288	0.0006861626906204232	0.0008884812014546479	0.0008504782511012844	0.0008644053909284268	0.0008715678079073556	0.0008607620926546842	0.0007962208535466036	0.0008697623345936384	0.0008360411350107464	engB; GTP-binding protein
K03536	0.000792903244235908	0.0008255875546082646	0.0008947855050675714	0.0006744120313511528	0.0008303144402956298	0.0008703376856605834	0.0008373490228674466	0.0008677428384041259	0.0009178568457652366	0.0007517442659516427	0.000833788225263827	0.0008499800768636654	rnpA; ribonuclease P protein component [EC:3.1.26.5]
K11070	0.0008181267520534504	0.000917049107766285	0.00033564211369843585	0.0005335506059659506	0.0006410998794958803	0.0008205809813833747	0.0007621942645005874	0.0008002947365081263	0.0008218743391867058	0.0007845423028154081	0.0006042952752757881	0.0006971440100888748	potC; spermidine/putrescine transport system permease protein
K03648	0.0007208588766634844	0.0007866497023269503	0.0009169595848320353	0.0005082112446580481	0.0009106839808260483	0.0008143786547427658	0.0008267619135124974	0.0008811445485903856	0.0008175159539256399	0.0007108284502038651	0.0008326859941161346	0.000843824156287128	UNG, UDG; uracil-DNA glycosylase [EC:3.2.2.27]
K10254	0.0005264524574230649	0.0003446951255061019	0.00022127270416163097	0.0005526786250307688	0.0006264712053415238	0.0009072602089443641	0.0009154346504376834	0.0008401363881213753	0.0009077057293403562	0.0006716975328149067	0.000732703325788669	0.0008354315348695704	ohyA, sph; oleate hydratase [EC:4.2.1.53]
K05346	0.00024311080912411647	0.00017113985201740083	0.00013427268717523154	0.0003585846344751521	0.00029034069998668926	0.0004005178654787464	0.0005291181311855208	0.0005464364253440619	0.0005633958734749641	0.00035436430114212965	0.0005101709601320414	0.000507610971271435	deoR; deoxyribonucleoside regulator
K01259	0.0004537060043504317	0.00020259057326195545	0.0001800642542333177	0.0004530261870088438	0.0003395723838974757	0.0007459820534667196	0.00091516978283456	0.0008611630361167826	0.0008644654536995343	0.00046460272539135126	0.0006555565364166456	0.0007238448901072735	pip; proline iminopeptidase [EC:3.4.11.5]
K02548	0.0005193359742339807	0.000322770351988555	0.00029709931539380574	0.0006028420794034862	0.000510305338998344	0.000767946842862128	0.0009112952634609153	0.0008334035870539027	0.0008459732734458187	0.0005778619027086767	0.0008487198619164767	0.0008468341800575868	menA; 1,4-dihydroxy-2-naphthoate octaprenyltransferase [EC:2.5.1.74 2.5.1.-]
K03216	0.0007612421930536597	0.0007301347085156283	0.0008105966733565553	0.0006821845850151532	0.0007706356194857298	0.0008481165177304105	0.0008719664591186612	0.0008479198805322768	0.0008518971032622879	0.000790152088618	0.0007611177071276735	0.0008805678258948144	trmL, cspR; tRNA (cytidine/uridine-2'-O-)-methyltransferase [EC:2.1.1.207]
K01778	0.0007231074587672506	0.0007724392048822687	0.0008772816240441434	0.0008935213535886203	0.0008824258621274798	0.0009087500412022286	0.0007662429889106951	0.0008236808992104979	0.0008567010832282628	0.0007805656502031632	0.0008560179844133692	0.0007904688125047348	dapF; diaminopimelate epimerase [EC:5.1.1.7]
K07738	0.0008294594028241877	0.0005988419222279682	0.000322717055369157	0.0008202556873563935	0.00042965295297622635	0.0007680718207073628	0.0009075906770656185	0.0008853629130017408	0.0008913967286171649	0.0008649572138305135	0.0007548525909400837	0.0008544340681120461	nrdR; transcriptional repressor NrdR
K13789	0.0007881066074682804	0.0008174776746342268	0.00042077715272526034	0.0006429708864963709	0.0007637581741547952	0.0008389794864841354	0.0008090150720935518	0.0008521331164929013	0.0009075495366701092	0.0007477690867876348	0.0007646774200381982	0.0007452669761020592	GGPS; geranylgeranyl diphosphate synthase, type II [EC:2.5.1.1 2.5.1.10 2.5.1.29]
K04485	0.0008756338079137512	0.0007019930006920345	0.0008976007461988217	0.0008979129943619305	0.0005718185134154968	0.000805721195870497	0.0008472103570159881	0.000907215882621114	0.0007748150824012864	0.0008146573746195387	0.0008157709853496235	0.000804027985003437	radA, sms; DNA repair protein RadA/Sms
K00805	0.0007254358325429608	0.0007076874591947721	0.0003196890010947646	0.0005272370415464969	0.0006129533999523338	0.0007939082471199307	0.000793708762541019	0.0008051934753830726	0.0008934312202303669	0.0007566219321611785	0.0006551943134250719	0.0006898018025740174	hepST; heptaprenyl diphosphate synthase [EC:2.5.1.30]
K00700	0.000545559212821631	0.000906513462355548	0.0003472251608952331	0.0003492860846854442	0.0005250555144238906	0.00042756285709277234	0.00017463793835177833	0.00024191692732333933	0.0002486908607566554	0.0004463199954782153	0.000371484362684934	0.00033004769987764204	GBE1, glgB; 1,4-alpha-glucan branching enzyme [EC:2.4.1.18]
K02970	0.0007906749653565551	0.0008224421447216737	0.000906004718135118	0.0006452738200726189	0.0008367445400371828	0.0008416602211216474	0.0008022469453567538	0.0008585436799061352	0.0008183719648061225	0.00074525188465473	0.000766770263989513	0.0007406908960390637	RP-S21, MRPS21, rpsU; small subunit ribosomal protein S21
K03650	0.0007906749653565551	0.0008224421447216737	0.0009059331442080523	0.0006452738200726189	0.0008367445400371828	0.0008416958143837807	0.0008018197395452646	0.0008585436799061352	0.0008183719648061225	0.00074521504844879	0.000766770263989513	0.0007406908960390637	mnmE, trmE, MSS1; tRNA modification GTPase [EC:3.6.-.-]
K03495	0.0007906749653565551	0.0008224421447216737	0.0009059331442080523	0.0006452738200726189	0.0008367445400371828	0.0008416958143837807	0.0008018197395452646	0.0008585436799061352	0.0008183719648061225	0.00074521504844879	0.000766770263989513	0.0007406908960390637	gidA, mnmG, MTO1; tRNA uridine 5-carboxymethylaminomethyl modification enzyme
K10441	0.000691290884885997	0.0009057621527054557	0.00024307269086729834	0.00035761523565426995	0.00013217878712288046	0.0004185553532064409	5.0599442995586036e-05	5.029621211299803e-05	0.00019013619867870439	0.0007268676709942294	7.523505691649542e-05	0.0002022997592636764	rbsA; ribose transport system ATP-binding protein [EC:3.6.3.17]
K00074	0.0005673784790018061	0.0007323968704179579	0.00020037550325601879	0.00041493546512615906	0.0005392569617058483	0.0005181182711856301	0.0005126984758209348	0.0009044646824896011	0.0006109828082004069	0.0003810462385526588	0.00044732312458738556	0.0004536789406918979	paaH, hbd, fadB, mmgB; 3-hydroxybutyryl-CoA dehydrogenase [EC:1.1.1.157]
K17318	0.000548752097892857	0.0009039430925045995	0.00014240372386965065	0.0001302484157916998	3.687760822942347e-05	0.0001682830700365822	2.8966215374898736e-05	2.9841172688604035e-05	0.00014271554113525113	0.00044820821939469617	7.123718834283002e-05	8.937238802567813e-05	K17318, lplA; putative aldouronate transport system substrate-binding protein
K13993	0.0007695663120308433	0.00046972685730876896	0.0004148267350087759	0.0008734540154342439	0.0006073943223107408	0.000735277045356994	0.0008673189345627828	0.0009037578110305684	0.0008370144746418627	0.0006333709339826468	0.0007911846302482354	0.000741178407365625	HSP20; HSP20 family protein
K00003	0.0006396867884916015	0.0007080112886421564	0.0007694178073180958	0.0008414604306358765	0.0007436658876433522	0.0006927372095004491	0.0006671846413716456	0.0006542193648652353	0.0007493282378981472	0.0009036751973508853	0.0007879758711695466	0.0007100091892565751	E1.1.1.3; homoserine dehydrogenase [EC:1.1.1.3]
K01239	0.00068930462044165	0.0003074268736806967	0.00023652391512054476	0.0004818423250666154	0.00033876369037169754	0.0007110578376141362	0.0009034769224375397	0.0007837715093105158	0.0007923611947394221	0.0006663516784278743	0.0006885590756489172	0.0008898558590564254	iunH; purine nucleosidase [EC:3.2.2.1]
K00849	0.0007446966894148237	0.0007635588050366834	0.0003972751380339708	0.000585016292609404	0.0007770195645236165	0.0008449406888451798	0.0008184570325371481	0.0008515828764665987	0.0008237308274414733	0.0007490920591239677	0.0009015507560208203	0.0008858941614153627	galK; galactokinase [EC:2.7.1.6]
K00847	0.0008379138685021045	0.0008825654936465187	0.0005027016239636749	0.0005951081647439509	0.0008817686507060424	0.000893326115865464	0.0008211842669703826	0.0008841752492867156	0.0008567986450162848	0.0008885476726575339	0.0008433066405424029	0.0008689685445745035	E2.7.1.4, scrK; fructokinase [EC:2.7.1.4]
K09458	0.0006855972516637927	0.0007086920904464689	0.0008732715754904098	0.000900786709181352	0.0005984529333081616	0.0005577391919287333	0.000614663958907168	0.0006526684358901269	0.000653050466196732	0.0007388959815008247	0.0007336603994264048	0.000624912722848745	fabF; 3-oxoacyl-[acyl-carrier-protein] synthase II [EC:2.3.1.179]
K00997	0.0006157781174870602	0.00033487722463324476	0.0007500768621666486	0.0008019674552620368	0.0004881814565562877	0.000677103738868569	0.0009007594188033449	0.0007768641272327562	0.0008310927555371535	0.0006354844112984503	0.0007417320692453027	0.0008102964298330758	acpS; holo-[acyl-carrier protein] synthase [EC:2.7.8.7]
K07058	0.000668270276917291	0.0006871895195982634	0.0008849581663016955	0.00047486676200737165	0.0008320568789801965	0.000763136400103889	0.0008296908840233796	0.0007539446535468679	0.0009005372831560179	0.0007131566826002983	0.0007324261581217832	0.0007259032400071285	K07058; membrane protein
K08368	0.0004368711797637068	0.0002076745267048259	0.00017362236221764887	0.0005122441296114204	0.00030743529766769903	0.000589001583677785	0.000742831635767965	0.0007200611932553257	0.0007016123152318096	0.0004217498777542224	0.0005209034932157069	0.0006125539028200005	yaaU; MFS transporter, putative metabolite transport protein
K01893	0.0007770210469386523	0.0008078197885730499	0.0004074286153275094	0.0006469815173395765	0.0007725027153186605	0.0008398358657234324	0.0008022944126691415	0.0008541097068786484	0.0008294414753701729	0.0007508049427001744	0.0008463251654721838	0.0007881527820652781	NARS, asnS; asparaginyl-tRNA synthetase [EC:6.1.1.22]
K02077	0.0006326957792293911	0.00024728769215575134	0.00038283295103065624	0.000557950648184295	0.00037592414409282	0.0006676099721454242	0.0008998378409333378	0.0007848933579078317	0.0007671030106769595	0.0005513766706378669	0.0006853527313901721	0.0008837936149205949	ABC.ZM.S; zinc/manganese transport system substrate-binding protein
K09117	0.0007409878994112575	0.0005745827901516346	0.000675787181728331	0.0008055217545714972	0.0005442965030677097	0.000714300571127437	0.0008977433457742313	0.0007925309031583586	0.0008718140139540672	0.0008142400204062392	0.0008284823292205899	0.0007631394845327656	K09117; uncharacterized protein
K01835	0.0008058160949627277	0.0008393055526391598	0.00042309328500510587	0.00069532111288128	0.00077680259796792	0.0008850433229103877	0.0008405608985601593	0.0008419830577552808	0.0008438763985739293	0.0007760931822589662	0.0008310782606602015	0.0008574958530389314	pgm; phosphoglucomutase [EC:5.4.2.2]
K00965	0.0006772918116530692	0.0006419188383781678	0.0002999882776699338	0.00054995579796929	0.0006450908806667571	0.0008105027358294096	0.0008243686116219104	0.0008065076408827855	0.0008959288958131453	0.0007397846549691254	0.0007274309689113183	0.0008368428703140929	galT, GALT; UDPglucose--hexose-1-phosphate uridylyltransferase [EC:2.7.7.12]
K03527	0.0006287821296914953	0.0008958209686531508	0.0008428705499692586	0.0006386464971548827	0.0006940594433181808	0.0004676253483811382	0.00034926638324107916	0.0003586105499889079	0.00040033377454299	0.0005355065280327666	0.0005098267141333828	0.00045178487620157093	ispH, lytB; 4-hydroxy-3-methylbut-2-en-1-yl diphosphate reductase [EC:1.17.7.4]
K09747	0.0008503225901667432	0.000656898377985054	0.0008202174020529682	0.0008918928907358822	0.0005165973691135447	0.000757735055670535	0.0008945490329871021	0.0008911644728907175	0.0008895088142095249	0.0008700866555076489	0.0006978158854335787	0.0007748794211694532	K09747; uncharacterized protein
K00949	0.0007059226065916415	0.0006974260344177722	0.00031871678858545565	0.0005861656807169081	0.0006868731165088635	0.000828990625513272	0.0008513974486417056	0.0008256735160047782	0.0008400888435822045	0.0007710096016582262	0.000764650588705489	0.0008622359372008221	thiN, TPK1, THI80; thiamine pyrophosphokinase [EC:2.7.6.2]
K02221	0.0005786435200352472	0.0002407682496371213	0.0006772503913773107	0.0007835038803436203	0.00047571574171990265	0.0006497710573538417	0.0008933307844146722	0.0007764047035214744	0.0008226264561438861	0.0006127211094758111	0.0007305568191719358	0.0007824888737854261	yggT; YggT family protein
K07749	0.00044157990356962504	0.00019331266960318554	0.00018264688010160464	0.0004849645033577866	0.0002913336178424861	0.0006151412218647665	0.0007508339126268428	0.0007046811831997419	0.0006791801396925846	0.000414576026647421	0.0005743850471382477	0.0007373478004794251	frc; formyl-CoA transferase [EC:2.8.3.16]
K01270	0.000642468127203971	0.0007646968523318923	0.0008927139170385334	0.00034598636261426284	0.0005382017152758694	0.0004185775655429602	0.00048548783899469457	0.0005832670353221149	0.0004594864716196344	0.0004486942731320735	0.0006397620041040693	0.0005193793202820306	pepD; dipeptidase D [EC:3.4.13.-]
K02647	0.0006229061735140599	0.0007544694148697746	0.00027066491691063503	0.00046214792667052503	0.00029811204752709387	0.0005350855524827154	0.0004547800479282917	0.0005804872013406895	0.0005875677445515647	0.0008919121075270575	0.0004322930169436933	0.0005041367849569335	cdaR; carbohydrate diacid regulator
K03210	0.000771884331162103	0.0006937178283729496	0.0008913976725197954	0.0006377600010081375	0.00053982580856642	0.0007349272679614436	0.0007757483182163289	0.0008252461451105625	0.0008263164493475888	0.0007168327517720738	0.0007624302959238058	0.000791369006529545	yajC; preprotein translocase subunit YajC
K07456	0.0007806857789452419	0.0008187759478424506	0.0008866160570322937	0.0006397428177689126	0.0008026938087861624	0.0008445058087627243	0.0007843914037924404	0.000843713909876854	0.0008148072071668521	0.0007379214796726838	0.0007637114920606683	0.0007315671482869805	mutS2; DNA mismatch repair protein MutS2
K06346	0.0006293930537140896	0.0006745586934409213	0.0007497905664583859	0.0008233595243479769	0.0007178271432831237	0.000672505249972056	0.0006476637091522103	0.0006445073612941859	0.0007418703896791471	0.0008898616201234114	0.0006763709427657795	0.000691138028079595	jag; spoIIIJ-associated protein
K00865	0.0006768230102013676	0.0006820420246536572	0.0003327512427842527	0.0005270822409779755	0.0007261310450966017	0.0008299050779697338	0.0008121438799895861	0.0007259144650225025	0.0008886703925937096	0.0007125658298570218	0.0006933798611967726	0.0008041030949423821	glxK, garK; glycerate 2-kinase [EC:2.7.1.165]
K07124	0.0008169879441961121	0.0008444177936608761	0.0003603749613554983	0.0005871255420620046	0.0004734995269746238	0.0007313591103372099	0.0007978958541667367	0.0008186432647949315	0.0007882729805836482	0.000792928801821752	0.0008450708006680304	0.0008723912510432111	K07124; uncharacterized protein
K19350	0.0007665279344974021	0.0005513544658924972	0.0002448384196480089	0.00042537557740221347	0.0003341482200050613	0.0005230202394750689	0.0007699869731752736	0.0007644009235301939	0.0006773391299907245	0.0005616217404149099	0.000559889419642122	0.0006564664925927683	lsa; lincosamide and streptogramin A transport system ATP-binding/permease protein
K02687	0.0007611896077024297	0.0006818644884311993	0.0008866201128881607	0.0006073378987584554	0.0005242239407886027	0.0007043673748071278	0.0007271655239875336	0.0008025206978106482	0.0007253540701564088	0.0007078170903682758	0.0006999468298773405	0.0006808842555157423	prmA; ribosomal protein L11 methyltransferase [EC:2.1.1.-]
K01733	0.000720965671623898	0.0007918818489067592	0.0008859819120384916	0.0008709287853069915	0.0008836554707713092	0.0007098514133607764	0.0006952871889976505	0.0007778470802894521	0.0007426912220302949	0.0007644557038973938	0.000813002796754019	0.0007552861355981957	thrC; threonine synthase [EC:4.2.3.1]
K03151	0.0007259231099288785	0.0007055131154476656	0.00030314349495474626	0.000561388541379038	0.0006660182911753086	0.0007991937127374673	0.0008184826648858375	0.0008189548181768148	0.0008387989641732579	0.0007747698415605743	0.0007026321096548736	0.0007712271652244189	thiI; tRNA uracil 4-sulfurtransferase [EC:2.8.1.4]
K00773	0.0006877731482241596	0.0007915052441257071	0.0008703310799867944	0.0008626304477214733	0.0008815579959046935	0.000706916441136598	0.0006893459428426458	0.0006981246726261333	0.0007459510990819962	0.0007711016921730761	0.0008437292340325722	0.0007558394736128212	tgt, QTRT1; queuine tRNA-ribosyltransferase [EC:2.4.2.29]
K07461	0.0006988453086256748	0.000459573094212451	0.00026698267694286225	0.0008502845521429126	0.0006807522927303396	0.0008338636910033844	0.0008776269361208926	0.0008807312809356793	0.0007905809266315468	0.000668129025364476	0.0007092057861686188	0.0007294384707289374	K07461; putative endonuclease
K07742	0.0007325419610875942	0.0007075291331937692	0.0003108138341386192	0.000560153560540124	0.0006645125432787744	0.0007996307337680211	0.0008184036318107119	0.0008181428134778051	0.0008374387277056415	0.0007805409699451832	0.000696138927139256	0.0007681749448590472	ylxR; uncharacterized protein
K10440	0.0007116245641358553	0.0008797863445755812	0.0002543536960918784	0.0004316651758568725	0.00014027874037400367	0.00047428690838882025	4.804404023319501e-05	4.8031146373655365e-05	0.0001978285704266038	0.0008373762888140207	3.144632193514003e-05	0.0002301776429695143	rbsC; ribose transport system permease protein
K01961	0.0004764758674976344	0.0004541828327329736	0.0007703940756832719	0.000503566738501087	0.0005176557714206973	0.0004946481276586448	0.0006020001546352576	0.0006348844645545804	0.0006223278839109142	0.0006880651483812257	0.0006631275335671903	0.0006637524379810751	accC; acetyl-CoA carboxylase, biotin carboxylase subunit [EC:6.4.1.2 6.3.4.14]
K04083	0.0007185936459156994	0.0007033001401563144	0.0003229615996199647	0.0005242576808414496	0.000614833908263253	0.0007941846970431163	0.0007722732362764265	0.000792767666633754	0.000796502645736256	0.000730947096621047	0.0006014645696749714	0.0006828627131958954	hslO; molecular chaperone Hsp33
K00625	0.0007547417096932734	0.000794372633554537	0.0008597123721673289	0.0005631698483950081	0.000859539046378665	0.0008302596724985052	0.0008421709897963495	0.0008617436194765745	0.0008491297256212753	0.0007902458367621169	0.0007442856071792337	0.0008121859933532786	E2.3.1.8, pta; phosphate acetyltransferase [EC:2.3.1.8]
K00919	0.000687468599857961	0.000790660838787025	0.0008697107726188918	0.0008586198168782675	0.0008782443248722368	0.0007070770122439662	0.0006763398992484203	0.0006927611679037276	0.0007429491979120842	0.0007617637139673037	0.0008349017255712574	0.0007556425561698939	ispE; 4-diphosphocytidyl-2-C-methyl-D-erythritol kinase [EC:2.7.1.148]
K10823	0.0007974040630238345	0.0008775640808255045	0.0003009480840318847	0.0007494279466653811	0.0004887830456425373	0.0008048894375343297	0.0003691053464535119	0.0008065290094274963	0.0004610322161986102	0.0004906755761366635	0.00026152499991622	0.0003389089848093665	oppF; oligopeptide transport system ATP-binding protein
K08161	0.000623512021730551	0.00024544752182142834	0.00024337520999902934	0.0004154671182635449	0.00033675852491241447	0.0005989569923346133	0.0008759221475964889	0.0007688829757832799	0.0007546498112924029	0.0005553855549303095	0.0005650142041895722	0.0006861025677533134	mdtG; MFS transporter, DHA1 family, multidrug resistance protein
K00611	0.0006426746109962537	0.0007188089108092199	0.0007871879433502081	0.0008755018826708907	0.0008140419486183866	0.0006804355893464591	0.0007226976632090428	0.0006643249770298573	0.0007400880108595118	0.0006402073654430385	0.000800913134861924	0.0007994474039703174	OTC, argF, argI; ornithine carbamoyltransferase [EC:2.1.3.3]
K06023	0.0007100256852133128	0.0007006719285396663	0.0003211126065041011	0.0005220444973578513	0.0006212967502304839	0.000792516630856073	0.0007710075203916088	0.0007923402957395385	0.0007952362186801993	0.0007220879890924938	0.0006008742803553697	0.0006801199345265521	hprK, ptsK; HPr kinase/phosphorylase [EC:2.7.11.- 2.7.4.-]
K01923	0.0006797330713565172	0.0007880431822371104	0.0008699970683271545	0.000862141346399131	0.0008725637459594537	0.0007067558700292299	0.0006878981898148215	0.0006844274354665234	0.0007439341967334616	0.0007689651922285601	0.0008432194387110981	0.0007552768523473148	purC; phosphoribosylaminoimidazole-succinocarboxamide synthase [EC:6.3.2.6]
K15342	0.00040043684052190636	0.0006157281290895988	0.0007350444288447989	0.0004282084522612193	0.0008724749869139414	0.0008083973809933004	0.00046818790232187906	0.0005149214545482624	0.0005122190870926585	0.0002296431699845354	0.00038708678265531276	0.0004482592100412756	cas1; CRISP-associated protein Cas1
K01945	0.0006797939810297569	0.0007877898606355057	0.0008698539204730232	0.0008622391666635995	0.0008718536735953558	0.0007067558700292299	0.0006887763350939937	0.0006844274354665234	0.0007439811014392415	0.0007690757008463799	0.0008432462700438073	0.0007558957357393718	purD; phosphoribosylamine---glycine ligase [EC:6.3.4.13]
K01588	0.0006797939810297569	0.0007876843099681705	0.0008696153407161375	0.0008620679812007798	0.0008718536735953558	0.0007067558700292299	0.0006878981898148215	0.0006844274354665234	0.0007438638396747918	0.0007689283560226201	0.0008432194387110981	0.0007552768523473148	purE; 5-(carboxyamino)imidazole ribonucleotide mutase [EC:5.4.99.18]
K01940	0.0006778854779349126	0.0007087324108013913	0.0008604300200760409	0.00085893773273779	0.0008713802920192905	0.000705310730062916	0.0006852400203211112	0.0006826217934384625	0.0007430195549707541	0.0007633476708227208	0.0008406436307710184	0.0007513103724254953	argG, ASS1; argininosuccinate synthase [EC:6.3.4.5]
K00936	0.0005915916983725459	0.0008702867845154069	0.00033211685921069383	0.0006431587014041503	0.0006331312896321153	0.0005744744479756716	0.00037958612902871274	0.000444439019303332	0.00045454388824808014	0.0005045320675440575	0.000352288690638144	0.0004307802551857909	pdtaS; two-component system, sensor histidine kinase PdtaS [EC:2.7.13.3]
K00784	0.0007592033432580825	0.0007755388057792361	0.00036694163058401835	0.00043368638707145146	0.00044309817319041975	0.0006647196922127966	0.0007172526878050516	0.0007050747917933145	0.0007516793362753633	0.0008702371314089135	0.0006593912704874393	0.0006633633853759774	rnz; ribonuclease Z [EC:3.1.26.11]
K12373	0.00018046805264848728	0.0003996019493499034	0.0003524896618106714	0.00010829143467845455	0.0005597863372058582	0.0001317571573880009	8.097164016340798e-05	0.00020154661791394564	8.277507952503374e-05	7.302538392252576e-05	0.0008701583650644257	0.00019093059004095754	HEXA_B; hexosaminidase [EC:3.2.1.52]
K07483	0.00047892930913573015	0.0008689180034614036	0.00016648906606652548	9.460882518593271e-05	3.138243710059932e-05	8.360402323637605e-05	4.846317660157827e-05	3.129957586511476e-05	0.00011711729795588456	0.00022037573311313802	5.099294781376589e-05	0.00014191164966245433	K07483; transposase
K02049	0.0007451076266769475	0.000868658348819759	0.00035410031374940627	0.0006854483581391424	0.00021933977533124865	0.00038872927001279775	0.0001826065134188609	0.0002797997244429511	0.00029104792078764227	0.0005572980907427107	0.00016314791853807076	0.00027559946428700285	ABC.SN.A; NitT/TauT family transport system ATP-binding protein
K11175	0.0006776672182724703	0.0007817945827308626	0.0008670207858600063	0.0008334555538437636	0.0008680271725221617	0.0006769900010008498	0.0006653630832587682	0.0006788395610246546	0.0007366170626318012	0.0007682929314701564	0.0007819299669701906	0.0006570572449215499	purN; phosphoribosylglycinamide formyltransferase 1 [EC:2.1.2.2]
K00931	0.0006748265941448139	0.000691281507869517	0.0008582112283370045	0.000854384933078768	0.0008676985668114429	0.0007015686204057001	0.0006776649492737225	0.0006825700815602625	0.0007420345561493767	0.0007682621732381964	0.0008191740032771268	0.0007406861137583069	proB; glutamate 5-kinase [EC:2.7.2.11]
K03621	0.0007456290134798795	0.0006743881235625076	0.0007949040898474031	0.0006395655185395635	0.0004688647268602983	0.0006850498677351965	0.000785742086166432	0.0008138958152165376	0.0008532045719359019	0.0007630268274689838	0.0007728094603556917	0.0007508132965374206	plsX; glycerol-3-phosphate acyltransferase PlsX [EC:2.3.1.15]
K06967	0.0007160354396396314	0.0006981773440678646	0.00030486126920432275	0.0005190079117980901	0.0005972923594775083	0.000791562035622769	0.0007549873024607652	0.0007918915563006121	0.0007944388386819415	0.0007263057346726158	0.0005990765810638558	0.0006734295237477837	trmK; tRNA (adenine22-N1)-methyltransferase [EC:2.1.1.217]
K18672	0.0007159136202931519	0.0006978184717989247	0.0003071754928461134	0.0005186288582732749	0.0006034660441986927	0.000791481750069085	0.0007548211668674084	0.0007912077628698671	0.0007944153863290516	0.0007275336695976235	0.0005973057131050509	0.000672473067596423	dacA; diadenylate cyclase [EC:2.7.7.85]
K14540	0.0007166242331476153	0.0006983884454025351	0.00030519528086396264	0.0005206097186287606	0.0005984166407206632	0.0007918208227241441	0.000756529990113365	0.0007923189271948277	0.0007948844333868503	0.0007275397475716035	0.0005996937017161665	0.000676664596024445	rbgA; ribosome biogenesis GTPase A
K01243	0.0007375905608701902	0.0007319235812256266	0.0003967781764003781	0.000586414388739319	0.000760944315169734	0.0008610245614332278	0.0008535116427354532	0.0008281950042806502	0.0008239418986174826	0.0007400977627196149	0.0007019524719973504	0.0008476733296750895	mtnN, mtn, pfs; adenosylhomocysteine nucleosidase [EC:3.2.2.9]
K11145	0.0007161572589861108	0.0006981773440678646	0.00030486126920432275	0.0005187511336038604	0.0005971148413864839	0.0007915264423606357	0.0007548923678359899	0.0007918915563006121	0.0007943450292703818	0.0007260662993340063	0.0005990765810638558	0.0006735701790641603	K11145; ribonuclease III family protein [EC:3.1.26.-]
K09787	0.0007160354396396314	0.0006981773440678646	0.00030486126920432275	0.0005187022234716262	0.0005971148413864839	0.0007915264423606357	0.0007548923678359899	0.0007918915563006121	0.0007943450292703818	0.0007260662993340063	0.0005990765810638558	0.0006732888684314072	K09787; uncharacterized protein
K00147	0.0006735677942311931	0.0006907748646663077	0.0008578295007259875	0.0008544827533432365	0.0008644243442436582	0.0006989727208365808	0.0006771902761498457	0.0006822495533896008	0.0007417296755618074	0.0007581874709136255	0.0008191740032771268	0.0007403766720622784	proA; glutamate-5-semialdehyde dehydrogenase [EC:1.2.1.41]
K00991	0.0006076702278498776	0.0008638040736290099	0.000324544337727144	0.0005722059953252794	0.0006694368951237932	0.0004630758336723726	0.00036612511124525115	0.000368504186189999	0.00041034792922699324	0.0005481151929639454	0.0005883217779740416	0.0005096504733588954	ispD; 2-C-methyl-D-erythritol 4-phosphate cytidylyltransferase [EC:2.7.7.60]
K03292	0.0003302910274643649	0.0005659453679422551	0.00012299406774822036	8.795680265141821e-05	4.180866631343653e-05	0.00016563150581690864	5.662043423540188e-05	4.6391110567103016e-05	0.00017046764840402954	0.0008635528334790536	0.0001809303842910691	0.000153595605483224	TC.GPH; glycoside/pentoside/hexuronide:cation symporter, GPH family
K05592	0.0007411468736584132	0.0007316527382132443	0.0008629210313176838	0.000626319187426571	0.0005174190806326647	0.0006679758066517113	0.0007288862140615871	0.0007994649959170067	0.0007100279575428347	0.0005463441081823536	0.0007032873307996313	0.0006594672331123462	deaD, cshA; ATP-dependent RNA helicase DeaD [EC:3.6.4.13]
K01653	0.0006723189428975348	0.0008518979583535918	0.0008627523554295656	0.0007127208924236023	0.0006999964372513325	0.0005463766451343351	0.0003582811378731863	0.00034826283221271287	0.0004206632121221033	0.0006933588795368531	0.0005078143641801954	0.00048054888840058126	E2.2.1.6S, ilvH, ilvN; acetolactate synthase I/III small subunit [EC:2.2.1.6]
K11071	0.0007209792747842549	0.00070793550326301	0.0003193311314594361	0.0005226883992487148	0.000631461436122545	0.0008007592810343072	0.0007557783452217061	0.000795379971224647	0.000794626457505061	0.0007242858213198998	0.0006009145273544335	0.0006764536130498801	potB; spermidine/putrescine transport system permease protein
K02160	0.00045459589467646396	0.00041242867754581964	0.0007407305001906542	0.0004656083185260958	0.00043944287845390257	0.00048373384187231597	0.0005556364572605867	0.0006193085049439988	0.0005910658975086277	0.0006419154603124731	0.0006162888809967844	0.0006180628089412055	accB, bccP; acetyl-CoA carboxylase biotin carboxyl carrier protein
K03060	0.0007334420030258331	0.0006421951700252515	0.0007927031915901332	0.00064610724872589	0.0004549985915280535	0.0007122599799712994	0.000814495410645272	0.0007958928162977056	0.0008518677878211755	0.0007584637424581749	0.0007015119015142661	0.0008333779672504723	rpoZ; DNA-directed RNA polymerase subunit omega [EC:2.7.7.6]
K09761	0.0006296044102802314	0.0007059458731837402	0.0008516025690712727	0.0008512588419770181	0.0008602952734464292	0.0007018316894032716	0.0006617437006892072	0.0005772641837419626	0.0006437457451876494	0.0007576196407990616	0.0008350358822348031	0.0007412957138994829	rsmE; 16S rRNA (uracil1498-N3)-methyltransferase [EC:2.1.1.193]
K10563	0.0005553557216332628	0.00036450001942088723	0.00022245176532015973	0.0007533691251208141	0.0006364583731425606	0.0007408303971053233	0.0008536837117428586	0.0007617565661222349	0.0007709316072862418	0.0005866548892475679	0.000726847387424894	0.0006304545423139822	mutM, fpg; formamidopyrimidine-DNA glycosylase [EC:3.2.2.23 4.2.99.18]
K07282	0.0002900786642237491	0.0005017792173571346	0.0008531316267331525	0.00018127537854901232	0.0006142023383438526	0.0002951029334915232	0.00012683859211394183	0.0001355763645701435	0.00016579476709070953	0.0001737643032029284	0.000337294536980282	0.00024243828558742793	capA, pgsA; gamma-polyglutamate biosynthesis protein CapA
K07107	0.0005127238231393213	0.0006326730221222677	0.0008516147366388735	0.0006164723550545174	0.0005244606315766353	0.00026590976807942313	0.00030594249255171547	0.00033214026522842947	0.00019892285721244827	0.0003685646585319728	0.0005416486747264511	0.0003023335389600664	ybgC; acyl-CoA thioester hydrolase [EC:3.1.2.-]
K02824	0.000672353052314549	0.0005550839931721214	0.00032202684413248683	0.0006378800753827725	0.0006867946140641658	0.0008071730262996178	0.0008208678973333186	0.0008121115417331875	0.0008034717469210298	0.0006281586108421467	0.0006967828791242759	0.0007610015237238416	pyrP, uraA; uracil permease
K03152	0.0007368850238218302	0.000757679632866109	0.0008512506639298663	0.0005319732542013972	0.0008157382325992872	0.0008187788383216789	0.0007836634925569752	0.0008435215929744569	0.0008167654786331619	0.0007350758827638242	0.000690622941760906	0.0007731448598078971	thiJ; protein deglycase [EC:3.5.1.124]
K07082	0.0007752901970574237	0.0007475539462473022	0.0008507078949829515	0.0007423359774914198	0.00077680259796792	0.0005874381563290434	0.0006523333060083487	0.0005906782876841546	0.0006047210299787937	0.000579274018663384	0.0007406432537639647	0.0006918975667880285	K07082; UPF0755 protein
K03615	0.0004980817467892262	0.0008496883606835954	0.0002825163663339286	0.00030479400469594523	0.000499834927505074	0.0003681405750075349	0.00011898654929877105	0.00022113601759210592	0.00023037082077315192	0.0004778823618137258	0.0002762666707332888	0.00021834402989211998	rnfC; electron transport complex protein RnfC
K07568	0.0005460345113051451	0.0006948189329345912	0.0008479522987909225	0.0005941607754825741	0.000501060985787083	0.0003140144632803253	0.00027916713098007036	0.00034404617728493465	0.000309238972830251	0.0005208810808263768	0.0005587582106551036	0.000337197772230329	queA; S-adenosylmethionine:tRNA ribosyltransferase-isomerase [EC:2.4.99.17]
K01512	0.0006956306991043268	0.0004977929908545509	0.0007709547381119531	0.0007601512486070717	0.0007072419367576578	0.0008282525336564027	0.0008463222436012146	0.0007722164687581616	0.0008135173277579055	0.0007989957249400585	0.000619991604910649	0.0006742124112387358	acyP; acylphosphatase [EC:3.6.1.7]
K01999	0.0005388439213469525	0.0005754227623622887	0.00025223272205316516	0.000846299843669791	0.0004782767360464157	0.00048047933314447486	0.00033010311722048505	0.00027882211352243296	0.0004276243395068945	0.0005125384169051014	0.00023923487026808213	0.0003465128112126843	livK; branched-chain amino acid transport system substrate-binding protein
K07173	0.0006443175479157729	0.0006320057308033742	0.0008211955790561993	0.0005627499549097773	0.000776427837553535	0.0008244277298788923	0.0008261230034877591	0.0007277201070505634	0.0008109141165871225	0.0007138781196936318	0.0006686279567725689	0.000823963625614755	luxS; S-ribosylhomocysteine lyase [EC:4.4.1.21]
K03320	0.0006523103182705325	0.0006304826346737261	0.0003737671588487593	0.0008453162609105609	0.0007846201002119908	0.0006658950727187317	0.0006517596635381436	0.0006514681647337224	0.0006335205193276367	0.0007465717259135576	0.0006971719334485588	0.0007183030706420364	amt, AMT, MEP; ammonium transporter, Amt family
K17828	0.0006834654131004029	0.0007983905252573213	0.0003599094922498144	0.0008441871705079341	0.0007759477497384755	0.0006969433696579591	0.000660102281026841	0.0006729525269568347	0.0007312192690906532	0.0007184843030653902	0.0008364981898674526	0.0007388530936752872	pyrDI; dihydroorotate dehydrogenase (NAD+) catalytic subunit [EC:1.3.1.14]
K03589	0.0006985592361936926	0.0006236321852623329	0.0003810159276022153	0.0005765122879178409	0.0005189378465225407	0.0006736782219113807	0.0008066020712683238	0.0008075102530006152	0.0007539307621527973	0.000720955275759841	0.0007486792379103593	0.0008438334395380089	ftsQ; cell division protein FtsQ
K09384	0.0004166373923779617	0.00019982852339912622	0.00015621606031478722	0.0003663858005665095	0.00028773710131833034	0.00044192513979132096	0.0006569832039298463	0.0005945957829859819	0.0006040974319154503	0.00042441755578839216	0.0006101780449722723	0.0006732607373681318	K09384; uncharacterized protein
K06997	0.000613727288789079	0.0007554491361639801	0.0008426558281880615	0.0008095629542473492	0.0008195844579048173	0.0006269252678160065	0.0005901155262961911	0.0005792728269447759	0.0006145944705454573	0.0006393385835259452	0.0007116117517726495	0.000648871105508433	yggS, PROSC; PLP dependent protein
K07009	0.0004531882721278941	0.00029564214167271424	0.00018021718385748142	0.0004280920461465018	0.000578600493461925	0.0007032813788842942	0.0007828546495538891	0.0006854708615047509	0.0008407609880160302	0.000625124228377845	0.0006300466468434081	0.0007071586686148872	K07009; uncharacterized protein
K00645	0.0006465167931842149	0.0006948047891451683	0.0008388922325231907	0.0007920144879030351	0.0005687151026997423	0.0005327837656585923	0.0005963299468339867	0.0006504176870757405	0.0006357271512110509	0.0006784787099663886	0.0007568204008809739	0.000609731513241588	fabD; [acyl-carrier-protein] S-malonyltransferase [EC:2.3.1.39]
K02031	0.0008368209459319396	0.0007368371758914177	0.00031767896664300317	0.0007481032157338174	0.0006264644991025296	0.0007220548175207596	0.0006688459973052146	0.0007916885551258597	0.0006407672963706274	0.0007764659646630784	0.000496560766615318	0.0006285416300112606	ABC.PE.A; peptide/nickel transport system ATP-binding protein
K15738	0.0005984576397723707	0.0007097315534183869	0.0008356158167218804	0.0006839901025465793	0.0007794653693332871	0.000635647490368247	0.0005684941655036007	0.0006380149563547096	0.0005803774876790387	0.0006685005185013801	0.0006570569445417421	0.0005381753715200656	uup; ABC transport system ATP-binding/permease protein
K03524	0.0006697692639757205	0.000712885829561034	0.000680027936906973	0.0008347333310483824	0.0005287407899935586	0.0005778975563662495	0.0006226543689379489	0.0006516534300163648	0.0006595115894179098	0.0007435712327587207	0.0007827281991182882	0.0007058083775776721	birA; BirA family transcriptional regulator, biotin operon repressor / biotin---[acetyl-CoA-carboxylase] ligase [EC:6.3.4.15]
K00937	0.0005197132081435786	0.0006007435230506804	0.0007754240526976915	0.0006140813832402479	0.0008343776321568566	0.0007715730737035265	0.0006696588750298536	0.0007078633868780712	0.000710092451513282	0.0005871831204407464	0.000691729734235159	0.0007529841706903766	ppk; polyphosphate kinase [EC:2.7.4.1]
K06902	0.0002396846400043825	0.0002451783676197234	0.00015808294691241725	0.00038854820423513847	0.000594833536674496	0.00048064284805547815	0.0005506564241814327	0.0004977108012673061	0.0005874755768047071	0.0004991628221662532	0.00047225828701399284	0.000515051637507756	UMF1; MFS transporter, UMF1 family
K01914	0.0007150692091898055	0.0007547453243141886	0.00035649589308829485	0.0004583268225897269	0.000708122820973786	0.0007671686082284168	0.0007607130470175297	0.0008201550893332192	0.0008007709739622246	0.000715641653053006	0.0006248727609571	0.0006930135260681602	asnA; aspartate--ammonia ligase [EC:6.3.1.1]
K09861	0.0006711362800754636	0.0007328821923863656	0.0007864206708520638	0.0004851501173096155	0.0008158301475219731	0.0007513879474147823	0.0008131684619274742	0.0008304904133534821	0.0008044178148366098	0.0005900117726948737	0.000727037621573802	0.000715223000524022	K09861; uncharacterized protein
K03183	0.0006039496619761517	0.00035053735494310886	0.0008263846887684617	0.0007319731432242954	0.0006766397902882728	0.0004943224359291997	0.0007787131265480636	0.0006961000030147869	0.0006900268529041806	0.0005398530161526487	0.0007766509022596626	0.0007035249791716149	ubiE; demethylmenaquinone methyltransferase / 2-methoxy-6-polyprenyl-1,4-benzoquinol methylase [EC:2.1.1.163 2.1.1.201]
K05985	0.0005637342532518738	0.0004301348019913106	0.00022648376321152686	0.0004899755909558432	0.00057897525387631	0.0007242425988586513	0.0007418903589633172	0.0007822222898189842	0.0007411353929395765	0.0005136808918323282	0.0005701524044033771	0.0006295872616332041	rnmV; ribonuclease M5 [EC:3.1.26.8]
K00262	0.0004593803495094436	0.0007334099457230418	0.0008250266927922684	0.00038889913443391897	0.0007457499500319794	0.0004044539985573656	0.0002279380340856617	0.0002944551271473924	0.0002685315513015423	0.00042816287702733454	0.0006169889104671665	0.000443059745616099	E1.4.1.4, gdhA; glutamate dehydrogenase (NADP+) [EC:1.4.1.4]
K16925	0.0004077547316971699	0.00019433988869769236	0.00015849449699304496	0.0004336861425207902	0.0002684270778613352	0.0005993249677889988	0.0007211708771060929	0.000636606341887375	0.0006484692835832116	0.00042600151264380915	0.0006525983819854603	0.0008246480543842435	ykoE; energy-coupling factor transport system substrate-specific component
K06960	0.000645351388102895	0.0006821794516225276	0.0007504585897776657	0.0008242154516620757	0.0007358156431736034	0.0006728263921867923	0.0006496098689601054	0.0006680341290207546	0.0007284556438261029	0.0007586326364624097	0.0006773905334087277	0.000692207008484057	K06960; uncharacterized protein
K11072	0.0007011684035630375	0.0006223814098544099	0.00030039982775056153	0.0004876137206702529	0.0003281717776072375	0.0006644344108787056	0.0006861081974646818	0.0007540158108007549	0.000705806534022646	0.000691137840499705	0.0005338764425805876	0.000626056813192152	potA; spermidine/putrescine transport system ATP-binding protein [EC:3.6.3.31]
K16898	0.0006974529134954149	0.0006249234921265125	0.0002890117002151398	0.0004854780597462459	0.00029512698220535567	0.0006628956044330937	0.0006918676438132416	0.0007511898207627542	0.0007077530793125108	0.0006967170522513668	0.0005367876421795319	0.0006249830505069332	addA; ATP-dependent helicase/nuclease subunit A [EC:3.1.-.- 3.6.4.12]
K01933	0.0005930586063364024	0.0007267921299824553	0.0008202412600286568	0.0007296560257096994	0.0007673546906789509	0.0005636870133641638	0.0004910037780307056	0.0004745883264066655	0.0005366505757157506	0.0006445048614090205	0.0006582173996814134	0.0005607927463934195	purM; phosphoribosylformylglycinamidine cyclo-ligase [EC:6.3.3.1]
K07305	0.0004100134654131427	0.0001815507365393475	0.0008188217104751873	0.00037104864802305846	0.0004083772125246202	0.0005131004240803738	0.0006865750384820148	0.0006463717668202015	0.0006348200142012681	0.0004426791048831126	0.00048138094013510855	0.0005560760110140473	msrB; peptide-methionine (R)-S-oxide reductase [EC:1.8.4.12]
K07444	0.0007302781515655181	0.0006336525323151389	0.0003784254286019511	0.0004967640727592911	0.0004273779600185861	0.0006831275639614868	0.0007195944876616979	0.000783680692995495	0.0007159379504710989	0.0006939696238313371	0.0005668722739796819	0.0006626083476376681	ypsC; putative N6-adenine-specific DNA methylase [EC:2.1.1.-]
K02837	0.0007435394056232691	0.0006701553307010288	0.00040395346258871335	0.000517958544911005	0.0004466485350109092	0.0006861559350464512	0.0007256228363349338	0.000790404732959636	0.0007233254416314292	0.0007044388419215246	0.0007037032164566234	0.0006811796316801332	prfC; peptide chain release factor 3
K06910	0.0006194834559424763	0.0004001955663029969	0.00021678358745607097	0.0007424235266281191	0.00036291285699001976	0.0006386916509454358	0.000815543726239354	0.000731001888147245	0.000700334161999308	0.0005395397242211297	0.0006207227587269737	0.0006956856957686825	K06910; uncharacterized protein
K01625	0.0004848020167972594	0.0007503071298540753	0.00025919519509835846	0.0003386009326468963	0.0008138612746501884	0.0006737073923292191	0.0003085947286313774	0.0005687238174774052	0.00039299905117666213	0.0003576412500225458	0.0002734045724732023	0.0003059486619015773	eda; 2-dehydro-3-deoxyphosphogluconate aldolase / (4S)-4-hydroxy-2-oxoglutarate aldolase [EC:4.1.2.14 4.1.3.42]
K16899	0.0006942043975892968	0.0005571810738307385	0.0002868644824031692	0.00048222553595267056	0.00030013693721871296	0.0006544923831474912	0.0006852459537351595	0.0007495871799094458	0.0007040007028501209	0.0006919651816851157	0.0005289797243611652	0.0006155310132464272	addB; ATP-dependent helicase/nuclease subunit B [EC:3.1.-.- 3.6.4.12]
K03585	0.00016780736796888007	0.00032639052877682	0.0008118690192000263	0.00018792544467823746	0.0005398127905730782	0.00011999987328798906	0.00015139105944647174	0.00015007150318925388	6.717926485322543e-05	5.13376993133324e-05	0.0006091721383090057	0.00017855742316994267	acrA, mexA, adeI, smeD, mtrC, cmeA; membrane fusion protein, multidrug efflux system
K00033	0.0005847259600049652	0.0003036198722112483	0.00026626693767220537	0.000667945378217806	0.0004425723251563406	0.0006462561558135518	0.0008118275103525221	0.0007696077968198696	0.0006987745805321272	0.0005761735152094201	0.0006378926651542218	0.0007096811810587848	PGD, gnd, gntZ; 6-phosphogluconate dehydrogenase [EC:1.1.1.44 1.1.1.343]
K01808	0.0005994490462204691	0.0006993664778860637	0.0008103778957194912	0.000734958617695872	0.0006837172393350952	0.0005304065104140061	0.00031232898209691655	0.0003358316813272167	0.00036418197256315164	0.0005019012257158277	0.00045040202001576213	0.00038583638063334995	rpiB; ribose 5-phosphate isomerase B [EC:5.3.1.6]
K07646	0.0004438824922503305	0.000638770050870222	0.0002472301817107873	0.0002981627689676303	0.0005330769652303164	0.00036814940641844015	0.00016906836125276937	0.00025602721845220856	0.00028240361803594027	0.0008101296523664323	0.0004137458582084838	0.0003016305436888163	kdpD; two-component system, OmpR family, sensor histidine kinase KdpD [EC:2.7.13.3]
K02757	0.0007719606712858965	0.0007387351879914407	0.0002948580971576221	0.00029673043574515127	0.0007791990921967503	0.0005828977406496951	0.0006132135951771623	0.0004176054692827703	0.0005749775834261307	0.0008097218755666772	0.00041925969708021696	0.0005788950856110851	PTS-Bgl-EIIC, bglF, bglP; PTS system, beta-glucoside-specific IIC component
K11069	0.0006819514016559074	0.000607952633629679	0.00029424447002291234	0.0004806317992938186	0.0003191578034296616	0.0006304334788934892	0.0006818005388654995	0.0007497688125394873	0.0006843476311283533	0.0005435904176073141	0.0005371766965038148	0.0006151982227678801	potD; spermidine/putrescine transport system substrate-binding protein
K03700	0.0005743392364596407	0.0005745036271511332	0.0002542823607445696	0.0004174337946806827	0.0005815129736086665	0.0007140776449067074	0.000747048394463925	0.0006770409706163482	0.0007743167199023753	0.0006802881044021578	0.0005482177899136357	0.000635100950035166	recU; recombination protein U
K02334	0.00063713873382774	0.0005077060984293444	0.0007104750083212032	0.0005058205173944396	0.00042881112274012365	0.000611793849513164	0.0007745004025736566	0.0007788033226652594	0.0008084068255396593	0.0006689303970246992	0.0006514513425121436	0.0006993193852119551	dpo; DNA polymerase bacteriophage-type [EC:2.7.7.7]
K00036	0.0005771528572988272	0.0002995386501080629	0.00026029457061808745	0.000667044698132713	0.0004422764616712998	0.0006449983488058343	0.0008080301253615074	0.0007642549763698192	0.000694342085835929	0.0005611075069799886	0.0006292261446891619	0.0007116596387389378	G6PD, zwf; glucose-6-phosphate 1-dehydrogenase [EC:1.1.1.49 1.1.1.363]
K00651	0.0005634634082382013	0.0006749386758433283	0.0008071988204589902	0.0005696993510482759	0.0007802018721687152	0.0006273759373906865	0.0005355122155007038	0.0005788631919426703	0.0005988813941091993	0.0006402808536738886	0.0006432677860358486	0.0006910817659530443	metA; homoserine O-succinyltransferase/O-acetyltransferase [EC:2.3.1.46 2.3.1.31]
K14652	0.0006390657128568007	0.0004003186383811099	0.0008070895509303365	0.0006998636414125328	0.0005079644671047013	0.0005149336108894941	0.0006694611736737589	0.000641246948742215	0.0005569779025831038	0.0005203009105828228	0.0006837943675864238	0.0005827349757481658	ribBA; 3,4-dihydroxy 2-butanone 4-phosphate synthase / GTP cyclohydrolase II [EC:4.1.99.12 3.5.4.25]
K01256	0.0005157406792548844	0.0002059029643042708	0.0002012918881022165	0.0006603603949109239	0.00033253083295350504	0.0006160064325149689	0.0008066713735444098	0.0007178051023047615	0.000680927339982885	0.0005438281953166564	0.0005966193676143505	0.000674943818883894	pepN; aminopeptidase N [EC:3.4.11.2]
K03590	0.0005979754381925563	0.00032931808208603095	0.0007624949385125456	0.0007465808878680274	0.0005295956382230032	0.0006407365239977699	0.0008065467718493921	0.0007713386489414427	0.0006961127384791194	0.0005655125646673151	0.0007303333141704685	0.000632962989226242	ftsA; cell division protein FtsA
K07007	0.0005568766361740584	0.0008043317612202888	0.0002739494444236795	0.00040272651791785406	0.00015997654223872561	0.0003005580692458456	0.00013725149643242822	0.0002818617890075414	0.00020636147450207862	0.0007084171521630372	0.0003144632193514003	0.00028701167403653296	K07007; uncharacterized protein
K02622	0.0004736064127913114	0.00042753466685217366	0.00029181692099660106	0.00042762348707969794	0.0007174196406430608	0.0006814190873790893	0.000774957275455388	0.000711159484899709	0.0007408539647048972	0.00048419664005491895	0.0007113635619450896	0.0006557491504792477	parE; topoisomerase IV subunit B [EC:5.99.1.-]
K02621	0.0004736064127913114	0.00042753466685217366	0.00029181692099660106	0.00042762348707969794	0.0007174196406430608	0.0006814190873790893	0.000774957275455388	0.000711159484899709	0.0007408539647048972	0.00048419664005491895	0.0007113635619450896	0.0006557491504792477	parC; topoisomerase IV subunit A [EC:5.99.1.-]
K07793	0.0002982572090818898	0.0001986961758399535	9.166568271205475e-05	0.0008026206500780247	9.919316441800681e-05	0.0002065434182632523	3.930293465700289e-05	0.00030448039358390184	1.702640819809449e-05	0.00012579564328486204	7.32495382960173e-06	5.845634948610613e-05	tctA; putative tricarboxylic transport membrane protein
K19002	0.0005163160726347556	0.0004913647441124986	0.00018671251773869264	0.0004081122571288247	0.0005678113383741044	0.000661352248472773	0.0007372504291774211	0.000673419002287871	0.0007429412241121016	0.0005028142110800488	0.0005471847836043329	0.0006231030515482438	mgs, bgsB; 1,2-diacylglycerol 3-alpha-glucosyltransferase [EC:2.4.1.337]
K07473	0.0007157020606947661	0.0005090763571926909	0.00020282667167826173	0.0004517606373372835	0.0005844388662333965	0.0006731387029906234	0.0007995591087928012	0.0007061983498742073	0.0006715954142444499	0.0005333284031755386	0.0006050935074238858	0.0007571897646500363	dinJ; DNA-damage-inducible protein J
K09825	0.0005416812969587025	0.0006397972699647288	0.0007980674188439497	0.0004681271903361579	0.00047415042664171355	0.0006112719934142175	0.0005709427668131195	0.0006565040896657118	0.0007143746166274557	0.0006290168944405471	0.00048584621052456757	0.0005673520664173248	perR; Fur family transcriptional regulator, peroxide stress response regulator
K06941	0.0005465439192056732	0.0007267393546487877	0.0007972541004527265	0.0006414832848244672	0.0007040399048802232	0.00047224176771797397	0.0003700807997230789	0.00044550573705529414	0.0003779836822388798	0.0004986611130413514	0.0005180505176087415	0.0004469182022549413	rlmN; 23S rRNA (adenine2503-C2)-methyltransferase [EC:2.1.1.192]
K00796	0.000521702924136076	0.0005127406541599021	0.0007970851859848514	0.0007496499986657245	0.0005331590180368344	0.0004766775445590205	0.0005808871687583393	0.0005233780561175535	0.0006022292174842379	0.0006116069984271578	0.0006866653201863044	0.0005653218475807453	folP; dihydropteroate synthase [EC:2.5.1.15]
K00243	0.0006253441847016017	0.0006008577288727371	0.000796174527052819	0.0004079432726219555	0.00046157307265030646	0.0006139570099479261	0.0007001725247885908	0.0006914042653145931	0.0007027929066762891	0.0006678866431293913	0.0006526163589783754	0.0006272993622570227	K00243; uncharacterized protein
K00817	0.0005063366317711607	0.0006248935157369893	0.0007961528162949424	0.0006340980994077618	0.0007142109025266318	0.0004424601091973694	0.00034568663587736194	0.000340397498275569	0.0002801639183349512	0.00047610501487712416	0.0005085970341553218	0.00043723633420747585	hisC; histidinol-phosphate aminotransferase [EC:2.6.1.9]
K01687	0.0006191888561562402	0.0007079585133084889	0.0007948485007640486	0.000651473423883967	0.0007042174229712477	0.000471452293106747	0.0003401011572287031	0.0004447792065351276	0.0003093972762122581	0.0006875494414980666	0.0005115439194267692	0.0004522113431208247	ilvD; dihydroxy-acid dehydratase [EC:4.2.1.9]
K05515	0.0005518329091653217	0.0005748888870869068	0.0007937966026159397	0.0006492091293121839	0.00038307733419181274	0.0003386310845139194	0.000254612527618483	0.00029684477150239885	0.0002842622170024678	0.0004888105590299249	0.000406734026031598	0.0003121282125712659	mrdA; penicillin-binding protein 2 [EC:3.4.16.4]
K03571	0.0006051544553128332	0.00047319440783206713	0.0002656547420160368	0.00043269179953246863	0.00037132839795851985	0.0005997643973861631	0.0007578194396543766	0.0006685256055491024	0.0007320848954358208	0.0007169093710804287	0.0006072869688728599	0.0006864494237634981	mreD; rod shape-determining protein MreD
K11717	0.0004592165024884287	0.00044712128198690966	0.0002803868034239675	0.0007120725886208377	0.0007626867538543008	0.0006112160611451509	0.0006285284488459249	0.0005627549418833431	0.0005843915923996804	0.0005377903728010423	0.000791783773907631	0.0006791589774050672	sufS; cysteine desulfurase / selenocysteine lyase [EC:2.8.1.7 4.4.1.16]
K01736	0.0005609186020902459	0.0006962774320558298	0.00079155204426316	0.0006783615245290657	0.0007378472391042167	0.0005134014949066892	0.0004597940201358029	0.0004627074155474719	0.0004893120014074122	0.0005594961071511463	0.0006467604206146005	0.0005500466802222489	aroC; chorismate synthase [EC:4.2.3.5]
K00800	0.0005610607246611385	0.0006964146479233657	0.00079155204426316	0.0006788261707852907	0.0007382022752862657	0.0005134014949066892	0.0004597940201358029	0.00046381857987243247	0.0004898514055238808	0.0005594961071511463	0.0006473775412669112	0.0005508765465888707	aroA; 3-phosphoshikimate 1-carboxyvinyltransferase [EC:2.5.1.19]
K01012	0.00048278468841956	0.00044004432084341467	0.0007895894871830189	0.000695975775001235	0.0003433854724926813	0.00033595489939111607	0.00017211054130369607	0.00015903197504282517	0.00016227105106899646	0.0005386562078216605	0.0001819993445862022	0.00020944054836548255	bioB; biotin synthase [EC:2.8.1.6]
K04488	0.0006422992043768528	0.0006840371433676283	0.0003123824960401422	0.0007509603011082791	0.0006770244128188258	0.0006678219260071501	0.0006602463443199378	0.0006332728489124934	0.0007255006473619709	0.0007666842943567596	0.0006785174493825127	0.0007037359621461797	iscU, nifU; nitrogen fixation protein NifU and related proteins
K00426	0.0004997382868691023	0.0003135593674528757	0.0002899996589884032	0.0005222178837766217	0.0004992664751291491	0.0005694028095494472	0.0007741225627670507	0.0007095408176378674	0.0006990442825903615	0.0005153569392025952	0.0007436416551942137	0.0006986630875057419	cydB; cytochrome bd ubiquinol oxidase subunit II [EC:1.10.3.14]
K00425	0.0004997382868691023	0.0003135593674528757	0.0002899996589884032	0.0005222178837766217	0.0004992664751291491	0.0005694028095494472	0.0007741225627670507	0.0007095408176378674	0.0006990442825903615	0.0005153569392025952	0.0007436416551942137	0.0006986630875057419	cydA; cytochrome bd ubiquinol oxidase subunit I [EC:1.10.3.14]
K02440	0.0004633447571083725	0.0002254560143267942	0.0001961025398101972	0.0004760139491589252	0.00029442361608025206	0.0006053284538749836	0.0007126386277044066	0.0006514023496160132	0.000669490565572578	0.0005288084165256795	0.0006750741844559455	0.0006628992228319348	GLPF; glycerol uptake facilitator protein
K00705	0.0004181972891096308	0.0007035481842245523	0.0002705993074774915	0.0002823909631767239	0.0007879830818252878	0.0005266197084652394	0.00024494106271949224	0.0002713644914183708	0.0002876979867008436	0.0003573833965809663	0.00034735172541965786	0.00044239838431849634	malQ; 4-alpha-glucanotransferase [EC:2.4.1.25]
K13052	0.0005186779467307477	0.0004952984063827493	0.0001944226997419655	0.00039903135742755906	0.000578672684152275	0.0006985423902688341	0.0007400469658867415	0.000670459458845428	0.0007442742558503657	0.000529047851864289	0.000545641981973556	0.0006070542799496762	divIC, divA; cell division protein DivIC
K03695	0.0005634971115907273	0.0007240794778319389	0.0007867565911497589	0.000644858083948628	0.0006958346242284255	0.00045069847747940717	0.0003573832936593732	0.00045924571130432555	0.00039046033397632644	0.0005463824178365311	0.000505614194898044	0.00044146077597953005	clpB; ATP-dependent Clp protease ATP-binding subunit ClpB
K09155	0.0004022068756262525	0.000200546267937006	0.00015484613535074994	0.0004001012665701825	0.0002779933305443205	0.0006667179996439937	0.0007854969174979496	0.0007605545854822535	0.000748986068069483	0.00039682115956540424	0.000545065108320309	0.000598840009473284	K09155; uncharacterized protein
K00867	0.00041761702295590043	0.00018006943847396434	0.00015479054626739558	0.00040431560811414377	0.0002751202988622512	0.0006727661780215293	0.0007844645034535174	0.000758321572559977	0.0007606887921615617	0.00045124960073812654	0.000526900296076205	0.0005965473278163458	coaA; type I pantothenate kinase [EC:2.7.1.33]
K01704	0.0005072977864148833	0.0005958706709424804	0.0007842436305704826	0.0006294555496560901	0.0007011798911914956	0.0004454263927874846	0.00036578500795199343	0.000344512652615971	0.0003883027175104522	0.0006289876096568247	0.0005061910685512911	0.0004418638941162653	leuD, IPMI-S; 3-isopropylmalate/(R)-2-methylmalate dehydratase small subunit [EC:4.2.1.33 4.2.1.35]
K00691	0.00041729217136528865	0.00018085051341224534	0.00015526770578116683	0.0004041933327835582	0.000274758556441208	0.0006727929398727573	0.0007841125333321627	0.0007585566265517955	0.0007605011733384422	0.00045085674260177713	0.0005261356030939939	0.0005954080197536955	mapA; maltose phosphorylase [EC:2.4.1.8]
K01703	0.000512079195764201	0.0005951845916048012	0.0007840050508135969	0.0006280127007551807	0.0007010615457974793	0.00044854414845555047	0.0003409833372294282	0.00033756787558496753	0.0002801639183349512	0.000499904334991824	0.0005059898335559723	0.00043047081348976244	leuC, IPMI-L; 3-isopropylmalate/(R)-2-methylmalate dehydratase large subunit [EC:4.2.1.33 4.2.1.35]
K11144	0.00043941761016961514	0.0003244046985215743	0.00017597642867883936	0.00042952266751435266	0.0006179503369723493	0.0006561604493345346	0.0007809915575426725	0.0006773294459699438	0.0007598620967221914	0.0005188287516124336	0.0005824679861168834	0.0006434558758279347	dnaI; primosomal protein DnaI
K03781	2.418784034022329e-05	3.548972308080594e-05	0.0007810225652727698	0.00011146227855119875	0.00010309856242054516	2.1739454608068295e-05	2.3638721569066955e-05	2.142196607255678e-05	1.8433549371490727e-05	2.5708724849596166e-05	0.00012382660045279114	2.6724510111549962e-05	katE, CAT, catB, srpA; catalase [EC:1.11.1.6]
K06168	0.0005213543177729007	0.0006744214775733856	0.0007809669761894153	0.0007132916736667756	0.0006912586023264613	0.0004593425554260619	0.0003510701411118112	0.00034087465787896074	0.0003713232140181376	0.00048593420388910545	0.000506835020536311	0.0004404480577016187	miaB; tRNA-2-methylthio-N6-dimethylallyladenosine synthase [EC:2.8.4.3]
K04072	0.000542818480558088	0.0003226086483661974	0.00020926808653441681	0.0005637017460830551	0.00029492342812764764	0.000665319692917329	0.0006965747398461664	0.0006475951160048936	0.0006747828235257213	0.0006386431159577994	0.0005871433458414551	0.0006836270341850857	adhE; acetaldehyde dehydrogenase / alcohol dehydrogenase [EC:1.2.1.10 1.1.1.1]
K01621	0.0005247317591540429	0.00023071264866142513	0.00017408568410552075	0.0006427035926237108	0.00029823039292111017	0.0006143249854023115	0.0007799947439825311	0.0007205526697836737	0.0006844217405634856	0.000543435337180307	0.0005941865706776107	0.0006547223666696988	xfp, xpk; xylulose-5-phosphate/fructose-6-phosphate phosphoketolase [EC:4.1.2.9 4.1.2.22]
K07448	0.0003112922852196771	0.0003365943228894549	0.00015541896534703234	0.00041882993440530846	0.00027102397029069985	0.00035665974083070863	0.0004383962303845585	0.00045027797414555265	0.0004752464527616723	0.00031783199390120377	0.00039538651880223843	0.00042782649354188273	mrr; restriction system protein
K00950	0.0003759749066521044	0.00028218970912083455	0.0007787839714139119	0.000627191255084307	0.0005649809110338809	0.0004059681840998477	0.0005135488527223602	0.0005114223553518723	0.0005208181268032829	0.00036720484998970025	0.0005917964355598783	0.0004586347901091103	folK; 2-amino-4-hydroxy-6-hydroxymethyldihydropteridine diphosphokinase [EC:2.7.6.3]
K03455	0.00048346180095374145	0.00027678213733191417	0.0007782412024669971	0.0005506593702214792	0.0005168735083662494	0.0005767890804883844	0.0007160740744384652	0.0006659383021555212	0.0006458777985888736	0.00043898019726365447	0.0005181377194400463	0.000595557958320953	TC.KEF; monovalent cation:H+ antiporter-2, CPA2 family
K01854	0.0006184378398851945	0.0005423687264809113	0.0004476930051578262	0.0004529853470484282	0.00044011981410767585	0.0006205203539616012	0.0007729892806837946	0.0007778096853362082	0.0007412899439451212	0.0007043007061492499	0.0006425500478858785	0.000758146220801397	glf; UDP-galactopyranose mutase [EC:5.4.99.9]
K01993	0.0001593242747445408	0.0002503028525188506	0.0007764041383389777	0.00015714042924737745	0.00047184308594304213	0.00010943804108233344	8.574376641430386e-05	0.00012503098775537363	4.973071430311207e-05	3.52585112395231e-05	0.0003405545439044454	0.00014946033918175259	ABC-2.TX; HlyD family secretion protein
K00868	0.000613561614477867	0.0005194234891115671	0.000264300563315954	0.0003241602161047441	0.00026979475613151706	0.000374061366973225	0.0004376168171151527	0.0004253178044397849	0.00042213062584242666	0.0007760053279077995	0.0004492080257102043	0.0005359718653337101	pdxK, pdxY; pyridoxine kinase [EC:2.7.1.35]
K03525	0.0005771104235598036	0.0007553224753631778	0.00077569841941811	0.0006482695656719646	0.0007103252287564296	0.000445734154076607	0.0003654923719711233	0.0005571563831691188	0.00038592230369212356	0.0004920705632556088	0.0005898377482721094	0.0004942768472789354	coaX; type III pantothenate kinase [EC:2.7.1.33]
K00962	0.0005135511795341608	0.0006728874041743349	0.0007751616149651173	0.0006303073196089489	0.000690351287639003	0.00044192059027661225	0.0003556507367572227	0.0003596041873179592	0.00037484106695162816	0.0004875365788474924	0.0005172724089601757	0.00044148890704280537	pnp, PNPT1; polyribonucleotide nucleotidyltransferase [EC:2.7.7.8]
K09157	0.0005441195111784885	0.0006440228853808288	0.0002999722928262225	0.0006032150191617721	0.0006611988722463177	0.0006432189533176822	0.000586300341063031	0.0005641669753178314	0.0007137627447405573	0.0006624777988302015	0.0006228826810100613	0.0006763692198600542	K09157; uncharacterized protein
K01679	0.00045998477650022564	0.0003179063661364113	0.00022491319267194877	0.00040498616602707477	0.0006179964916760157	0.0006485287722198364	0.0007621548666313057	0.0007743746917739504	0.0007095685259497209	0.000414777152331853	0.0005405574444251694	0.0006046302262272423	E4.2.1.2B, fumC, FH; fumarate hydratase, class II [EC:4.2.1.2]
K04074	0.0005513442105536951	0.0003095589971608691	0.00020942531059420444	0.00046424274763411647	0.00027679015237182133	0.0005947775940283315	0.0006720066083005484	0.0007417342397282342	0.0006533708253372085	0.00048347520296158545	0.0005619956792597913	0.0005921870130086718	divIVA; cell division initiation protein
K03526	0.0005130639021482431	0.0006712830340308389	0.0007742550118889519	0.0006261744134351576	0.0006870376166065461	0.00044165297176433193	0.0003404374631369698	0.0003539949443313795	0.00037061964343143946	0.0004772224411843119	0.000507344815857785	0.00043681915053910296	gcpE, ispG; (E)-4-hydroxy-3-methylbut-2-enyl-diphosphate synthase [EC:1.17.7.1 1.17.7.3]
K00099	0.0005130639021482431	0.0006712830340308389	0.0007742550118889519	0.0006261744134351576	0.0006870376166065461	0.00044165297176433193	0.0003405086641055513	0.00035403768142080105	0.00037061964343143946	0.0004772224411843119	0.000507344815857785	0.00043681915053910296	dxr; 1-deoxy-D-xylulose-5-phosphate reductoisomerase [EC:1.1.1.267]
K07043	0.00040432998380314484	0.0006555770947313512	0.0007741834379618862	0.00037136485202795264	0.000651119789522595	0.00037053335212583336	0.0002194788843450524	0.0002552508992228659	0.00025506990074271833	0.0004944126092292695	0.0004524613248011904	0.00040837864556775874	K07043; uncharacterized protein
K00857	0.0005195475338323666	0.00038827678494749866	0.0002688455076846252	0.00041027873143613934	0.0004020390277057532	0.0005596347338512151	0.00069218211475781	0.0007726314458964448	0.0006533942776900985	0.0004577375616903264	0.0006425814405451481	0.0006180723735027191	tdk, TK; thymidine kinase [EC:2.7.1.21]
K01879	0.00044620051138158986	0.00020516600954493598	0.0006638481735342605	0.00048675388054557534	0.00042403825299944573	0.0005396527300132916	0.0007714821935154857	0.0006655874306513702	0.000771429969785153	0.0005051593881312145	0.0005852852760513456	0.000652045133377787	glyS; glycyl-tRNA synthetase beta chain [EC:6.1.1.14]
K01878	0.00044620051138158986	0.00020516600954493598	0.0006638481735342605	0.00048675388054557534	0.00042403825299944573	0.0005396527300132916	0.0007714821935154857	0.0006655874306513702	0.000771429969785153	0.0005051593881312145	0.0005852852760513456	0.000652045133377787	glyQ; glycyl-tRNA synthetase alpha chain [EC:6.1.1.14]
K01176	6.628312461292283e-05	0.00017236233984647788	9.805031558607105e-05	0.00027059335018050874	0.0003819171548458061	0.00036006946829567234	0.00025839614708890533	9.042997173244338e-05	0.000163304596260856	0.00011546916549269167	0.0005119128502515202	0.0007706974573029446	AMY, amyA, malS; alpha-amylase [EC:3.2.1.1]
K06885	0.000429611152778021	0.00035039127281951684	0.00020397376314936784	0.0004025487295871827	0.0005932358738552758	0.0006509820311219101	0.000744323058723186	0.000671388990540347	0.0007223148797454018	0.00047505812990431137	0.0005502703868658867	0.0006041145838374057	K06885; uncharacterized protein
K06948	0.0004232054854756443	0.0003153062309972743	0.00017161041912783237	0.0003889150302268951	0.0005630775226134519	0.0006472086100987575	0.0007339158504821862	0.0006674571783135634	0.0007211891668066848	0.00046809608698166453	0.0005484995189070819	0.0005926933721476275	yqeH; 30S ribosome assembly GTPase
K03048	0.00043092071075267487	0.0003166889447393663	0.00017759877102566164	0.00038871938969795825	0.0005630972468457879	0.0006484530361808609	0.0007343074558093846	0.0006674571783135634	0.0007217402970995983	0.00047484632172015677	0.0005446626383296715	0.0005917087849329915	rpoE; DNA-directed RNA polymerase subunit delta
K18692	0.0004232054854756443	0.00031436683005799045	0.00017161041912783237	0.00038871938969795825	0.0005629789014517716	0.0006471684673219154	0.0007338327826855078	0.0006674571783135634	0.00072110708357157	0.0004680500417242396	0.0005446626383296715	0.0005917087849329915	cshB; ATP-dependent RNA helicase CshB [EC:3.6.4.13]
K09976	0.0004232054854756443	0.00031436683005799045	0.00017161041912783237	0.00038871938969795825	0.0005629789014517716	0.0006471684673219154	0.0007338327826855078	0.0006674571783135634	0.00072110708357157	0.0004680500417242396	0.0005446626383296715	0.0005917087849329915	K09976; uncharacterized protein
K02243	0.0004232054854756443	0.00031436683005799045	0.00017161041912783237	0.00038871938969795825	0.0005629789014517716	0.0006471684673219154	0.0007338327826855078	0.0006674571783135634	0.00072110708357157	0.0004680500417242396	0.0005446626383296715	0.0005917087849329915	comGA; competence protein ComGA
K02240	0.0004232054854756443	0.00031436683005799045	0.00017161041912783237	0.00038871938969795825	0.0005629789014517716	0.0006471684673219154	0.0007338327826855078	0.0006674571783135634	0.00072110708357157	0.0004680500417242396	0.0005446626383296715	0.0005917087849329915	comFA; competence protein ComFA
K03346	0.00042304305968033837	0.0003135857551197095	0.00017156270317645524	0.0003880591029127963	0.0005628211075930832	0.0006470881817682313	0.0007335005114987939	0.0006671793872323233	0.0007210367265129002	0.0004680132055182997	0.0005443406623371615	0.0005917087849329915	dnaB; replication initiation and membrane attachment protein
K06959	0.0005427252887580312	0.0007476770183254152	0.00035937483501463375	0.00044848781583883086	0.0006949470337733031	0.0005805716005409545	0.00046824320174081077	0.0005568038021813909	0.0005666695874148704	0.0006146520633911821	0.0006344112997352078	0.0005321412584475103	tex; protein Tex
K07023	0.0006174005481499221	0.0005135605717437624	0.0007221410812733967	0.0005724160643432254	0.0003585798376304358	0.000610910708422639	0.0006873582491364116	0.0007464887409263827	0.0006911839919957701	0.0006428164739097637	0.0005821460101243734	0.0005852949025062195	K07023; putative hydrolases of HD superfamily
K03413	0.0005998516591605836	0.0007680894618813824	0.0006837421465621685	0.0005884263070287735	0.0001722316022737616	0.0002339256092027514	0.00016857209050175613	0.00022540075174548336	0.00023710375676432404	0.0003150418354822838	0.00014467454596781145	0.0001543407973493871	cheY; two-component system, chemotaxis family, chemotaxis protein CheY
K09812	0.0005266299076044365	0.0007023288629154954	0.0007680877251734584	0.0005521731388141283	0.0006596012094270974	0.0004399535942113518	0.00033888290865627315	0.00035226409220980633	0.0003930518189706645	0.0005611997816758681	0.0005181310116068689	0.00043592373879504967	ftsE; cell division transport system ATP-binding protein
K02245	0.00042204820168408974	0.0002661090649523067	0.00017001193475669866	0.0003882791985078503	0.0005629789014517716	0.0006467402777022668	0.000731530618034705	0.0006674571783135634	0.0007200282753386329	0.000467313317605441	0.0005429990957017034	0.000586588931416884	comGC; competence protein ComGC
K01101	0.00042239335649911475	0.00026345974320219153	0.00016996421880532153	0.00038732545092928306	0.0005620913109966492	0.000646860706032793	0.0007310203444265374	0.000665993433000875	0.0007194302403399395	0.00046749289410939814	0.0005407720950868427	0.0005848166744305391	E3.1.3.41; 4-nitrophenyl phosphatase [EC:3.1.3.41]
K01735	0.0004964136338714345	0.0006605238323066858	0.0007660459596140313	0.0005146509972186661	0.0006772938458325363	0.00039693605931038643	0.0003290571749920224	0.0003538667330631148	0.00036576500638322245	0.00048774230905766693	0.00045555363589592157	0.0003405687175426101	aroB; 3-dehydroquinate synthase [EC:4.2.3.4]
K06286	0.0004216624404202382	0.00026292143479878167	0.00016986878690256727	0.0003872520857309317	0.0005622688290876737	0.0006465529447436707	0.0007311983468479913	0.00066681612197224	0.000719582680633724	0.00046728108592524354	0.0005421673243877192	0.0005850979850632922	ezrA; septation ring formation regulator
K00145	0.0005023234964336399	0.0005888409964979516	0.0007658252733389121	0.0006279026529576537	0.0006782406089846668	0.0004373443137166185	0.00035045306605077127	0.0003395765187877808	0.0003692125022580432	0.00047262399341580077	0.000504554357256032	0.00043744731718204077	argC; N-acetyl-gamma-glutamyl-phosphate reductase [EC:1.2.1.38]
K00930	0.0005017550061500693	0.0005874335838997033	0.0007655468507626264	0.0006249761151954194	0.0006780828151259784	0.0004372105044604783	0.00034537406362528903	0.00033880725117819277	0.00036822750343666583	0.0004711628853071934	0.0005002345126898566	0.00043321837443986255	argB; acetylglutamate kinase [EC:2.7.2.8]
K04079	0.0003989207987549699	0.0006514042546489187	0.0007644792063505632	0.00033503685131098897	0.000650350544461489	0.00034128505730020346	0.0002039848415720263	0.0002487228088137227	0.00023068742753716608	0.0003652680022813787	0.00039231218470042246	0.00030418118719598917	HSP90A, htpG; molecular chaperone HtpG
K05810	0.0004924612051749094	0.0006163650218162998	0.0007644195614113418	0.0005698421686343997	0.0006764654280744222	0.00040567835325104807	0.0003160867318820876	0.0003353936261606457	0.00035331180699866573	0.0004701130534379054	0.00031081201159633727	0.0003269392173857196	yfiH; polyphenol oxidase [EC:1.10.3.-]
K07304	0.00042042901953713395	0.000255858406343375	0.0006512432892387221	0.00037768819847385323	0.0003463247775953998	0.0005169675115828246	0.000688651733398976	0.000643401539105403	0.0006429931591834113	0.000466769983567827	0.0005047510309247903	0.0005598174424296643	msrA; peptide-methionine (S)-S-oxide reductase [EC:1.8.4.11]
K02500	0.0004979786064092069	0.000585565337087869	0.0007635189228290985	0.0006248538398648338	0.0006748085925581938	0.0004190124456254157	0.00034466205393947374	0.00033914914789356525	0.0003659995299121218	0.00046959734655474636	0.0005040177306018488	0.00043299332593366	hisF; cyclase [EC:4.1.3.-]
K00013	0.0004970040516373715	0.000585364790819932	0.0007634234909263443	0.0006248538398648338	0.000674137968658768	0.00041866454155945127	0.00034466205393947374	0.0003390850422594329	0.0003659995299121218	0.0004693763293191068	0.0005040177306018488	0.00043299332593366	hisD; histidinol dehydrogenase [EC:1.1.1.23]
K00794	0.0005190330501257353	0.00030011938987974156	0.000762642142222544	0.0005437547268539749	0.00034451645997483053	0.0003105934958378458	0.0003522212234372125	0.00030817544233528987	0.000205614751586063	0.00029822150294496306	0.00036061096510454536	0.00029527770566935177	ribH, RIB4; 6,7-dimethyl-8-ribityllumazine synthase [EC:2.5.1.78]
K02501	0.0004932885615697489	0.0005830637862720233	0.0007625407458258676	0.0006175662301619357	0.0006589503097600077	0.00041673768827103286	0.00034156481180617733	0.00033662765961769324	0.00035721662375484025	0.00045527727149559843	0.0004923461008733625	0.00042126267254785334	hisH; glutamine amidotransferase [EC:2.4.2.-]
K00052	0.0005028107738195576	0.0005879613372363796	0.0007617057166767678	0.0006253918513194101	0.000674887489487538	0.00043977964217836957	0.00032192521130577277	0.00033607207745521296	0.0002774434453997185	0.0004663925966379724	0.0005043128752616495	0.00042309119166074885	leuB, IMDH; 3-isopropylmalate dehydrogenase [EC:1.1.1.85]
K01814	0.0004948772888800847	0.0005794328433156901	0.0007608289360702132	0.0005961191371772321	0.000670015604100533	0.00038889867253107124	0.0003219964122743543	0.00033349716781756397	0.0003587527528691312	0.00046874090476664294	0.0004425806865310409	0.00033445021128022896	hisA; phosphoribosylformimino-5-aminoimidazole carboxamide ribotide isomerase [EC:5.3.1.16]
K07707	0.0003659790201767347	0.00014501986167594647	0.00010669310585900982	0.00030294128888691313	0.0001301665209399564	0.0007606879583350362	0.0006982757309855791	0.0006909038139974666	0.0006968439828422276	0.0003641168708457559	0.0003064004038722965	0.0004203343474597679	agrA, blpR, fsrA; two-component system, LytTR family, response regulator AgrA
K00526	0.0004525944028138069	0.00028516982666237846	0.0006802445673262253	0.00040522876028295654	0.0003775746678547009	0.0005623802321686989	0.0007214910441281479	0.0006586640221650776	0.0006520223150460371	0.00047458073267532986	0.0005534700232914545	0.0006644649978138389	E1.17.4.1B, nrdB, nrdF; ribonucleoside-diphosphate reductase beta chain [EC:1.17.4.1]
K00053	0.0005010037868467794	0.0005876024649674397	0.0007604173859895854	0.0006249516601293022	0.0006739407263354074	0.00043977964217836957	0.0003218540103371913	0.00033622165726818843	0.0002774434453997185	0.000466613613873612	0.0005041787185981037	0.000422838012091271	ilvC; ketol-acid reductoisomerase [EC:1.1.1.86]
K00574	0.00046479318913801294	0.00022239905589943024	0.00018598294084213639	0.0004915350905221312	0.0002922212082976085	0.0005938743815493854	0.0006995770473546875	0.0006339673266155938	0.0006482113077014224	0.0004688143929974932	0.0005433680265264543	0.000655383165346036	cfa; cyclopropane-fatty-acyl-phospholipid synthase [EC:2.1.1.79]
K00765	0.00047917782060254816	0.0005743558562168637	0.0007579600144936634	0.0005833535926641018	0.0006067008183018052	0.0004095253693650779	0.00028041504662274256	0.0003124064141880243	0.0003213579761861261	0.0004145640548804905	0.0004006500213397951	0.0003369398103800944	hisG; ATP phosphoribosyltransferase [EC:2.4.2.17]
K01580	0.00022293772837936695	0.00020130961036317465	0.00017608975406336003	0.00029625282830388414	0.00034790271618228403	0.00031942490674309674	0.000418390656905645	0.00046834871135111776	0.0004446683369696564	0.00028887873603241856	0.000554467343928254	0.00044658541177639433	E4.1.1.15, gadB, gadA, GAD; glutamate decarboxylase [EC:4.1.1.15]
K16511	0.0005528635008365377	0.000438422429289141	0.0002281578773655933	0.0003799747471558028	0.0002766848249711468	0.0005772041568009311	0.000673580861715886	0.0006348220684040249	0.0006836206081887653	0.0006455791893552585	0.0004940453291738338	0.0005758428652457134	mecA1_2; adapter protein MecA 1/2
K01950	0.0005052776155857661	0.0007111284109499018	0.0002913099390132191	0.0006831424899549604	0.0006148993927146087	0.0005010153073028186	0.0003874578707785244	0.00035120100711044503	0.0003892290854496047	0.00048113941914293445	0.0007559773604072518	0.00062721018678644	E6.3.5.1, NADSYN1, QNS1, nadE; NAD+ synthase (glutamine-hydrolysing) [EC:6.3.5.1]
K07005	0.00040804222535486135	0.000615939441525604	0.0007553673682755875	0.00034358389691891816	0.0006325001141973616	0.0003705512825661561	0.000221349808462813	0.00024198808457722622	0.00023753926695749018	0.0003788927939534104	0.000356346929710405	0.0003951100669526905	K07005; uncharacterized protein
K01998	0.0005053267493888462	0.0006069047266043746	0.00024575909892983054	0.0007543157807302075	0.0004726880720563186	0.00046269180110725024	0.00029841085409516155	0.0002707448036217582	0.00033488201000363735	0.0005029182733618291	0.0002318562537730621	0.00033039399326656113	livM; branched-chain amino acid transport system permease protein
K03722	0.00045724891701054177	0.0002688622485590798	0.00019853820054824257	0.00040147075027274054	0.0003538858648191021	0.0005298177496869894	0.000745691541339323	0.0006627026771154149	0.0006922313740758347	0.0005083549289965035	0.0006005925513619235	0.0006408489701942113	dinG; ATP-dependent DNA helicase DinG [EC:3.6.4.12]
K03892	0.0006519716604873197	0.0007527295176694196	0.000499215735135819	0.0007135814662002633	0.0006358532336944904	0.0006188587106188526	0.00045911927229021194	0.0006059354286076514	0.0006275284431642577	0.0007367491674186455	0.0005155686193331438	0.000507728277805293	arsR; ArsR family transcriptional regulator, arsenate/arsenite/antimonite-responsive transcriptional repressor
K07668	0.00047822214782941705	0.0002807119997781408	0.00020222020193625846	0.00038393231050553434	0.0003231815468262163	0.0005373779726589087	0.000708651373463841	0.0007515370596143044	0.0006598084962054964	0.0004629298090985893	0.0005830314441037758	0.0006181097878168753	vicR; two-component system, OmpR family, response regulator VicR
K17810	0.0004669335550556565	0.00026323280926742067	0.00016535962949742892	0.00040118535965115394	0.0003252723154538378	0.0005227526209627886	0.0007210522088251237	0.0007506128700555632	0.0006789925208694651	0.00048568537531798125	0.0005733989956611859	0.0006261974685085285	asl; D-aspartate ligase [EC:6.3.1.12]
K02775	0.0004409606552250213	0.00026920169950523	0.00019048207789748556	0.0004466289862632696	0.000586700841197695	0.0006968652250523732	0.0007261350086355969	0.0006609718249938418	0.0007006800842044346	0.0004236561514116138	0.0005381023774822809	0.0006058587097604752	PTS-Gat-EIIC, gatC, sgcC; PTS system, galactitol-specific IIC component
K07574	0.0004918421598625498	0.0006456553320018361	0.00025215303641436536	0.0004353715856775813	0.0005377516082939608	0.0005762608015451429	0.00046002138856213995	0.0005168837280090533	0.0005469344324579882	0.0005890509002629305	0.0005195015560816531	0.0005615663506334907	yhbY; RNA-binding protein
K01495	0.0004718010500764863	0.000492302456241105	0.0007492182136216172	0.0005942175112359659	0.0005036121179974281	0.0004100539159268315	0.000564997485936562	0.0005235703730199505	0.0006007517192521718	0.000609955447133841	0.0006916157010711451	0.0005401164148860623	GCH1, folE; GTP cyclohydrolase IA [EC:3.5.4.16]
K03367	0.00041991128731459635	0.00018936845226620133	0.00015574486529493808	0.0003960008856343271	0.0003270869448287546	0.0005197285317740208	0.0007272466930917165	0.0006529158836378778	0.0006763424049929022	0.0004898662846921633	0.0005825216487823017	0.000633005185821155	dltA; D-alanine--poly(phosphoribitol) ligase subunit 1 [EC:6.1.1.13]
K09815	0.0004263707581616682	0.0005924894608650626	0.000748611505299857	0.0004379051305273136	0.00027936732056884993	0.00028821844726311166	7.451371231306348e-05	0.000299451733957114	0.00010528558592291117	0.0002772171299559554	0.0003003276683402315	0.00024933039608988027	znuA; zinc transport system substrate-binding protein
K03742	0.0005295958026267224	0.0007298389555457552	0.00033572346939553385	0.0005230065596588984	0.0006664585360410493	0.0005856651836851862	0.000479330853904888	0.0005576051226080451	0.0006361237304984197	0.0005320608693291457	0.0007206874500615241	0.0005287984441985045	pncC; nicotinamide-nucleotide amidase [EC:3.5.1.42]
K07706	0.0003373346220778056	0.00012099990741179459	9.054507359396296e-05	0.00029169195847304356	0.00012291470967928342	0.00074839971910666	0.0006952734234770579	0.000688969960701141	0.0006767256164391237	0.0002876233581339857	0.0003290862956778946	0.00041835110749885814	agrC, blpH, fsrC; two-component system, LytTR family, sensor histidine kinase AgrC [EC:2.7.13.3]
K03386	0.0005045753270533122	0.0005611109362769651	0.0007477607298868029	0.0007187309694725427	0.0005308643008468581	0.0004821302717467323	0.000564388242982066	0.0006131883400533843	0.0005013958262339524	0.0005189226839375803	0.000675098869282038	0.000588600302441069	PRDX2_4, ahpC; peroxiredoxin (alkyl hydroperoxide reductase subunit C) [EC:1.11.1.15]
K08724	0.0004227182080897266	0.0003127624599144944	0.00017122869151681538	0.0003852223152432118	0.0005610853751475106	0.000646900848809635	0.0007266177512025797	0.0006620616207740916	0.0007174250641678498	0.00045887782644519695	0.0005348423705581175	0.0005889238096687351	pbpB; penicillin-binding protein 2B
K09817	0.0004102889801684303	0.0005835193429522422	0.0007470111122906682	0.000323398196244535	0.00027597475260704896	0.00024354622710071709	7.495278495264956e-05	0.00029271530023704067	0.0001715384828369841	0.00014625520878801813	0.00023844790727972235	0.00016177246164546003	znuC; zinc transport system ATP-binding protein [EC:3.6.3.-]
K07335	0.0006961027490719346	0.0007466375553534972	0.00027167840371788516	0.000369508467959003	0.0001794443595544092	0.00047876041944009827	0.0003694732181245165	0.0005246725625561327	0.00037608193094303474	0.0005777132686177091	0.0002575807940079729	0.00034014675159348037	bmpA, bmpB, tmpC; basic membrane protein A and related proteins
K03839	4.982553393579594e-05	0.00011028609247459571	0.0007463788759349214	3.3340569840097786e-05	0.0002544358908960799	3.1998075039310304e-05	1.726433618852479e-05	6.0020823125426825e-05	1.735474113855361e-05	1.1394727764428344e-05	0.00016525659297568395	5.344451925297587e-05	fldA, nifF, isiB; flavodoxin I
K07138	0.0004959141745508688	0.0007456751443687344	0.0003690034368430239	0.0003713487116843154	0.0006368390508266463	0.00037288625408580205	0.00017844552881495648	0.00022933448714129083	0.00020663703964853537	0.00021057140854016616	0.0002648075451598591	0.0002346085667460093	K07138; uncharacterized protein
K09816	0.00041162899297970403	0.0005836671138865116	0.0007452456220897146	0.0003221754429386796	0.0002766453765064747	0.00024715907701650157	5.114792779022571e-05	0.00028965959834339913	8.096549597604618e-05	0.00017178269950438984	0.00023820642528533988	0.0001504919052720584	znuB; zinc transport system permease protein
K01963	0.0005066160041390868	0.000577372916491975	0.0007437287319954359	0.0005127904557884766	0.00040150647343267977	0.0004435956145449749	0.00046020342570514666	0.0005194960325999462	0.0005014155262103799	0.0006050271311411377	0.0004877265503208258	0.0005255397418286921	accD; acetyl-CoA carboxylase carboxyl transferase subunit beta [EC:6.4.1.2 2.1.3.15]
K02669	0.0004986725706196514	0.0004573599078197651	0.0001786485219559584	0.000742959337126745	0.0005141484084267005	0.00043916171103351427	0.00040829388488766054	0.0003645901098553255	0.0004510297876910519	0.0004366364936607264	0.0003358880385196676	0.00031874829569184595	pilT; twitching motility protein PilT
K13678	0.0004209315243413616	0.0002609581923863457	0.00016948705929155028	0.0003836327359455998	0.000560099163530708	0.0006462050406777062	0.0007239121143964816	0.0006607367710020232	0.0007158068518184442	0.00045806742991451847	0.0005305761886573605	0.0005812158983312987	cpoA; 1,2-diacylglycerol-3-alpha-glucose alpha-1,2-galactosyltransferase [EC:2.4.1.-]
K07460	0.0004983795950913684	0.0005353284969696491	0.0007405675502167011	0.0006290539974704471	0.000425464709481989	0.000310011425573636	0.0003254021919381707	0.0003245223790390364	0.00032064854251120554	0.0004952445549404229	0.0005364299805145187	0.00047049203327965587	yraN; putative endonuclease
K07391	0.0004865580426767603	0.0005331119329556085	0.0007399770653184093	0.0006165574586846049	0.0003679685722223967	0.0003349601613809701	0.00028518551151770485	0.0003042008930190848	0.00028524721582384515	0.00045232116596891905	0.0005008046785099264	0.00047488047915060516	comM; magnesium chelatase family protein
K03408	0.0005200193807677303	0.000550633765935932	0.0006708784032304092	0.0007386863034241027	0.0001808972465082828	0.00027625830833079133	0.00016165776444280403	0.00022129799116101363	0.0002082024842039387	0.0002394723589965167	0.0001547497114001025	0.00017529393851937328	cheW; purine-binding chemotaxis protein CheW
K02437	0.00040773584969846556	0.0003279600672000954	0.00022676600306392256	0.0007385801684371545	0.0003890604828286308	0.0004264476907521002	0.0004911739483456154	0.0005857742066730306	0.00043289525581890787	0.00037233429166683553	0.0006221560885202972	0.0005072312019172182	gcvH, GCSH; glycine cleavage system H protein
K01788	0.0004924512565949469	0.0005700124462560175	0.0001763264251821906	0.0003188615369291503	0.0007377454620653627	0.0006520792670222595	0.0005220967663371345	0.0003798472507788223	0.0005222449679531066	0.00044037536856362933	0.00030379776459950764	0.00040075512742014814	nanE; N-acylglucosamine-6-phosphate 2-epimerase [EC:5.1.3.9]
K16264	0.00043370042520709135	0.00025229944894216447	0.00025194427912709046	0.00040807777548559963	0.0004021179246350974	0.0005640705106922615	0.0007130717669299442	0.0006674714952385197	0.0006380329865471896	0.0003754438199912548	0.0006941713855116929	0.0006877482349549194	czcD, zitB; cobalt-zinc-cadmium efflux system protein
K05847	0.00047813403183546364	0.00033642164199769437	0.00018573815801157173	0.00040848544143777185	0.0002692819260907797	0.00038326985236227895	0.0005585675638005262	0.0005056331892188278	0.0005379345920364748	0.0004902469868805525	0.0004873643273292521	0.0005082157891318543	opuA; osmoprotectant transport system ATP-binding protein
K07636	0.0004910107428228276	0.0007355965333475594	0.00037978342457814415	0.0003631726494293827	0.0006965375958688823	0.0003848129407040874	0.0002678779800749073	0.00027556725679208694	0.0003570721572610383	0.00046473828262921015	0.0004216458074980429	0.00037239929694926263	phoR; two-component system, OmpR family, phosphate regulon sensor histidine kinase PhoR [EC:2.7.13.3]
K01271	0.0004836228055233384	0.0002707163515814911	0.0001754992691650681	0.0003835654845137777	0.0003019649790716183	0.000547823926048747	0.0006740792684959568	0.0007306225964786286	0.0006611687326731127	0.0005364931858088677	0.0005250489341192727	0.0005703432423753891	pepQ; Xaa-Pro dipeptidase [EC:3.4.13.9]
K07652	0.00046388807139367073	0.0002612695668549847	0.00016614694269515148	0.00037117899352546264	0.0002599259337244967	0.0005248534262841892	0.0006642338358970652	0.0007302005677205908	0.0006424889335962776	0.0004400821523643475	0.0004951856608139734	0.0005520017891198833	vicK; two-component system, OmpR family, sensor histidine kinase VicK [EC:2.7.13.3]
K07238	0.0005877949954072703	0.0007349739955116158	0.0003015111322581348	0.000616816193284124	0.0006304290698020761	0.0004303573295980036	0.0003380403638613917	0.0004528030950740254	0.00038969813250740344	0.0004999949520584362	0.0005549637235833736	0.00040267282200362643	TC.ZIP, zupT, ZRT3, ZIP2; zinc transporter, ZIP family
K03575	0.0003245586150835312	0.0005756541294250875	0.0007349489969420446	0.0003497710286465464	0.0006322436991769929	0.00033999807987464736	0.00022817726934009562	0.0002573717272854108	0.00021359441465686419	0.00020403592888230374	0.0004313718972917877	0.0003798115508116756	mutY; A/G-specific adenine glycosylase [EC:3.2.2.31]
K01695	0.0004588898236076197	0.0004519223596413216	0.0007342530597912092	0.0005340013128344889	0.000295994848428142	0.00028093467421437784	0.00021197501426624526	0.00026092424784357796	0.00022995829388581794	0.00038905350881885114	0.00022159112250519017	0.00027756920133754047	trpA; tryptophan synthase alpha chain [EC:4.2.1.20]
K15633	0.00039486360542047245	0.0006434457343318397	0.0007338295807227373	0.00032907788535023333	0.0006115924279211462	0.00033640985086199265	0.00018431747269387499	0.000245196998936444	0.0002271616008036929	0.0003587295757270411	0.00038282730858773303	0.0002940447211659947	gpmI; 2,3-bisphosphoglycerate-independent phosphoglycerate mutase [EC:5.4.2.12]
K01821	0.00041852051644228957	0.0001901180731056164	0.0001772172819944015	0.0003623020490756137	0.00028558715999370065	0.0005395992063108355	0.0006858195962053648	0.0006263601246985561	0.0006365085836093436	0.0004455552758429024	0.00048093822314540735	0.0005462768364327238	praC, xylH; 4-oxalocrotonate tautomerase [EC:5.3.2.6]
K01696	0.0004549847014239774	0.0004198562780062023	0.0007319230898854643	0.0006182654005022238	0.00030874972051057355	0.00029085448960907296	0.00021232318700260895	0.00025607358819423095	0.00022269603828991994	0.0003820393426647993	0.0002020713279592735	0.00027855378855217653	trpB; tryptophan synthase beta chain [EC:4.2.1.20]
K00382	0.0004942919469202511	0.0004951998220594581	0.000307243010917312	0.0006929714701287483	0.00046010716770309107	0.00047647442210819974	0.0005693367102984822	0.000613227444490205	0.0005708068169881842	0.0005283479639514304	0.0006600150989729273	0.0005618569445171247	DLD, lpd, pdhD; dihydrolipoamide dehydrogenase [EC:1.8.1.4]
K07584	0.000505044331537258	0.0006480407770836132	0.0002608194460832358	0.0004096326285893253	0.0005422420270275864	0.0005541220601167523	0.0004373835152747673	0.000511899514955264	0.0005538176980311848	0.0006441978316325111	0.0004581315903426181	0.00045895829733677644	ysxB; uncharacterized protein
K14188	0.00040366870778400565	0.0001802383195417008	0.00015171286740357098	0.00035489191949146883	0.00026130662998802035	0.0005117936428849089	0.0006637828964293821	0.0006266218893712632	0.0006332487065576424	0.0004355512990337361	0.00048545930270690147	0.0005386395340641083	dltC; D-alanine--poly(phosphoribitol) ligase subunit 2 [EC:6.1.1.13]
K07177	0.0003851267880886157	0.0001752141077765421	0.00014326117951589759	0.0003736245001371734	0.00025730261082380175	0.0005316576269589167	0.0006813458020128255	0.0006295226693157516	0.0006223902671696013	0.00037489127690215585	0.0005385786336378686	0.000630206145025261	K07177; Lon-like protease
K00854	0.0005337327876331639	0.0005827471342700174	0.00029305347987653926	0.0004255631477593317	0.00033203102090610946	0.0004977993356407458	0.00040011764032888184	0.0004784470582105381	0.0004703800895370103	0.0007284822019005767	0.0004487741630602972	0.0005185117582906199	xylB, XYLB; xylulokinase [EC:2.7.1.17]
K03740	0.00040366870778400565	0.0001802383195417008	0.00015171286740357098	0.00035489191949146883	0.00026130662998802035	0.0005117936428849089	0.0006637828964293821	0.0006265364151924201	0.0006332487065576424	0.0004355512990337361	0.00048545930270690147	0.0005386395340641083	dltD; D-alanine transfer protein
K06878	0.00040265354656334373	0.0001800061080735632	0.00015397937509398443	0.0003538403516484332	0.0002670925363014779	0.0005108569780919277	0.0006718839052980264	0.0006264776516944654	0.0006326858500882839	0.000436375509141642	0.00048071015681737947	0.0005420433927204215	K06878; tRNA-binding protein
K16013	0.0004148862392723199	0.00018105105968018234	0.00017442566025908278	0.0003650040893308929	0.0002733056694873344	0.0005134483281463382	0.0006631380529905955	0.0006256763312678112	0.000632263707736265	0.000442537838033333	0.00047922101785202086	0.0005448846301112284	cydD; ATP-binding cassette, subfamily C, bacterial CydD
K16012	0.0004148862392723199	0.00018105105968018234	0.00017442566025908278	0.0003650040893308929	0.0002733056694873344	0.0005134483281463382	0.0006631380529905955	0.0006256763312678112	0.000632263707736265	0.000442537838033333	0.00047922101785202086	0.0005448846301112284	cydC; ATP-binding cassette, subfamily C, bacterial CydC
K02424	0.0002539121245119593	0.00018486143877098545	0.00011370711213169041	0.0002902694072770114	0.0002404450984154713	0.00033694053837184454	0.00044076556128238984	0.0005417727404609341	0.00048678876275998385	0.00035844077987247207	0.000457715704685626	0.00042693108179782944	fliY; cystine transport system substrate-binding protein
K01997	0.0005031187737339065	0.0006008461182993302	0.00024316454407369932	0.0007257767185715427	0.00046846708633640344	0.0004328456465251861	0.0002758757475391083	0.00026515692917988923	0.0003275883282548669	0.0005022828488093654	0.00017056678203215456	0.00023220251690407153	livH; branched-chain amino acid transport system permease protein
K03699	0.0006603266403656114	0.0007256661154633227	0.0003321626665240159	0.00039683871619949917	0.0006349589370003738	0.0006383258164391486	0.000538803361605104	0.0005256805168101401	0.0004966994925677424	0.0004445135479389211	0.0006040986016070299	0.0006209136108935259	tlyC; putative hemolysin
K00054	0.00040216626917742603	0.00017876061019900705	0.00015161743550081672	0.00035440281816912666	0.0002598470367951525	0.0005103485029185951	0.000670428320163658	0.0006259007009872744	0.0006316304942082367	0.00043521977318027673	0.00047893928885857465	0.0005371485877105165	mvaA; hydroxymethylglutaryl-CoA reductase [EC:1.1.1.88]
K07139	0.00032623870690372665	0.0005575486012543999	0.0007248589818638376	0.00028422729409145753	0.0005545893964699551	0.0003295989597244582	0.00012001113123665922	0.00011793663091139473	0.00017630517356186386	0.0003099460989335834	0.0002899104034158986	0.00020603668970916935	K07139; uncharacterized protein
K01996	0.0004879116586483909	0.0005652333231404114	0.00023338277404138857	0.0007245295101995702	0.000470952339610746	0.00043241745690553754	0.00027549600904000683	0.00026071227188004703	0.00032102166944568444	0.0005077898615973849	0.00016903739606773221	0.00023192120627131836	livF; branched-chain amino acid transport system ATP-binding protein
K01838	0.0004569849750931697	0.00023809064030816025	0.00017198809088298233	0.0003601050059356527	0.0002696697044985065	0.0005185108675431453	0.0006631261861624986	0.0006319800519574912	0.0006630449209043077	0.0006140534750446583	0.00048079065081550694	0.0005421418514418851	pgmB; beta-phosphoglucomutase [EC:5.4.2.6]
K01995	0.00048778983930191153	0.0005650502982832519	0.00023315206741648017	0.0007239506587845783	0.00047122847886345076	0.0004323015780897202	0.00027276663857771493	0.00026071227188004703	0.00032078714591678506	0.0005073417491521257	0.00016903739606773221	0.00023087107367925083	livG; branched-chain amino acid transport system ATP-binding protein
K03546	0.0004402396877261072	0.0005571386424624698	0.00026145955557095997	0.0004053368516751942	0.000564333167243965	0.0005393671810606885	0.0004401325846717	0.00041261420460922627	0.000545128601285463	0.0007237671675402656	0.0004541248674291586	0.000466741318613158	sbcC, rad50; DNA repair protein SbcC/Rad50
K01281	0.0004334332347738131	0.00022068533526457484	0.00015257175452835923	0.00035934274152478246	0.00025874247978433353	0.0005106696451333315	0.0006608636567175395	0.0007237579514902906	0.0006306689477397492	0.0004337279068397095	0.00047840266220439137	0.0005325913554599154	pepX; X-Pro dipeptidyl-peptidase [EC:3.4.14.11]
K09698	0.0004123787910572849	0.00023773176803922036	0.00016386850601689373	0.0003526175983425778	0.00026761838433555704	0.000515058588734729	0.0006641389012722898	0.000625767147582832	0.0006328734689114034	0.00044147732366432236	0.0004813272774696902	0.000539722580000208	gltX; nondiscriminating glutamyl-tRNA synthetase [EC:6.1.1.24]
K03523	0.0005209113014162038	0.0006017831971239327	0.00027398308416940034	0.0004477030527671329	0.00034700171324917315	0.0004959037937182642	0.0004975839342104484	0.0005205965126525514	0.00060327284718784	0.0006427750331780813	0.0005628744054060165	0.0006211901392455223	bioY; biotin transport system substrate-specific component
K01916	0.00040888663645820793	0.00018166325355072687	0.0006413023865085686	0.00036469840100442904	0.00033484527437581743	0.0005154153242115987	0.0006713024307212773	0.0006350624645320212	0.0006324865050887194	0.00043650904038817427	0.00048315180809391337	0.0005443220088457221	nadE; NAD+ synthase [EC:6.3.1.5]
K09014	0.00040920966075862257	0.0004050065657201384	0.0002645451075667618	0.0007009822161367293	0.0007225084925857623	0.0005964791125294099	0.0006038810468886196	0.0005285332175290292	0.0005626629874471536	0.0005017369362373355	0.0007127386677464343	0.0006194929921981225	sufB; Fe-S cluster assembly protein SufB
K02242	0.00040317127878588134	0.00017943613446995275	0.0006212497579423316	0.00035172498842930334	0.00031834910990388346	0.0005108302162406997	0.0006615756664033548	0.0006351265701661535	0.000630762757151309	0.0004340502236416839	0.00048103213280988944	0.0005345605298891875	comFC; competence protein ComFC
K07118	0.00040575993989856924	0.00018138185547161105	0.000627882275183752	0.000354753503817246	0.0003331620083882587	0.0005121147850996453	0.0006737944646216307	0.0006334437972701797	0.0006301178174468357	0.0004367761028812388	0.00047884537919409256	0.0005374673126574259	K07118; uncharacterized protein
K09685	0.00042142387753338264	0.00019270385335399574	0.00015786822513122017	0.000353681393718672	0.0002590383432693743	0.000513466258586661	0.000661551932747161	0.000629741696899037	0.0006313490659735575	0.00043570785290898077	0.0004960174321279574	0.0005338572533073046	purR; purine operon repressor
K07029	0.0004039326497013778	0.0002269761550377567	0.0001527864763095563	0.0003519084014251817	0.0002589791705723662	0.000511071072901752	0.0006631420877121483	0.0006253023817353726	0.0006314897800908971	0.00043429426350603595	0.0004805760001538336	0.000538076912798602	dagK; diacylglycerol kinase (ATP) [EC:2.7.1.107]
K02086	0.0004036890110084189	0.00023360473694641144	0.00015276261833386775	0.0003532534300616226	0.0002600048306538409	0.0005120344995459612	0.0006636167608360253	0.0006265844944180193	0.0006320291842073656	0.00043742994553667253	0.0004813541088023994	0.0005368672770777634	dnaD; DNA replication protein
K01575	0.00038626884446186035	0.00017789509472685786	0.00014770472748789243	0.00030165324055452506	0.000244205720552663	0.0003480913989230292	0.0005430616541994032	0.0004931165641544885	0.0005010243409641758	0.00042365320451513857	0.0004384105608013826	0.0004699575430774249	alsD, budA, aldC; acetolactate decarboxylase [EC:4.1.1.5]
K01817	0.0004649807909315912	0.0004186527892972457	0.0007200496911245371	0.0005393894975520712	0.0002910768083374707	0.0002809614360656059	0.0002009469335792145	0.00027299747560516856	0.00023821352210307587	0.0004354763373546483	0.00020923529379262022	0.0002734620660993444	trpF; phosphoribosylanthranilate isomerase [EC:5.3.1.24]
K03739	0.00040330324974456735	0.00018002721820703025	0.0001515697195494396	0.0003533023401938568	0.00026071490301793874	0.0005117401191824529	0.00066259621361969	0.0006261304128429153	0.0006326858500882839	0.00043472248440008766	0.00048494950738542733	0.0005362202626224312	dltB; membrane protein involved in D-alanine export
K08987	0.0004036281013351792	0.00017856365265375945	0.00015173672537925953	0.0003560251672553356	0.00025937365521908724	0.0005102949792161391	0.0006740199343554722	0.0006257297526295881	0.000632240255383375	0.0004368129390871787	0.00047853681886793716	0.0005362014148100367	K08987; putative membrane protein
K01823	0.0004236233258340688	0.0001878204461790623	0.00017513328781800555	0.0004512451245435348	0.00028194488325052525	0.0005271771578263194	0.0006726274807465794	0.0006257724897190097	0.0006344447765550291	0.00043454751242187297	0.00047856365020064635	0.0005458832828575021	idi, IDI; isopentenyl-diphosphate Delta-isomerase [EC:5.3.3.2]
K07814	0.00048740895081191915	0.000718290445931269	0.00016470782960161738	0.0003145904596317975	7.288064399706637e-05	0.00017384525319581663	4.165256662019328e-05	2.7063261876202657e-05	0.00013294810520365002	0.0003651836473697763	3.7161395802191924e-05	0.000123996944636835	K07814; putative two-component system response regulator
K01071	0.00040180081113798773	0.00017827507712926482	0.00015109256003566834	0.00035134593490448817	0.00025854523746097303	0.0005102949792161391	0.0006606737874679888	0.0006252382761012401	0.00063041097185796	0.0004332674542654604	0.00047840266220439137	0.0005324507001435388	MCH; medium-chain acyl-[acyl-carrier-protein] hydrolase [EC:3.1.2.21]
K11755	0.0004691514792905587	0.0004899345325701057	0.0007176102131103816	0.0005078911278425752	0.0004045175747411015	0.0002412133965291694	0.00026967556719502894	0.00031438834670994913	0.0002166842621501134	0.00047658849008008574	0.00047457705078671875	0.0003544561795497352	hisIE; phosphoribosyl-ATP pyrophosphohydrolase / phosphoribosyl-AMP cyclohydrolase [EC:3.6.1.31 3.5.4.19]
K00364	0.00040334385619339387	0.00018346816996215993	0.00016886675192364763	0.00035308224459880286	0.00027466664151852197	0.0005128373550828022	0.0006809501619640741	0.0006255160671824803	0.0006317477559726864	0.00043447070893248824	0.00047952957817817626	0.0005372329809003425	E1.7.1.7, guaC; GMP reductase [EC:1.7.1.7]
K12555	0.00040180081113798773	0.00017827507712926482	0.00015109256003566834	0.00035134593490448817	0.00025854523746097303	0.0005102949792161391	0.0006606737874679888	0.0006252382761012401	0.00063041097185796	0.0004333411266773403	0.00047840266220439137	0.0005324507001435388	pbp2A; penicillin-binding protein 2A [EC:2.4.1.129 3.4.16.4]
K02244	0.00040180081113798773	0.00017827507712926482	0.00015109256003566834	0.00035134593490448817	0.00025854523746097303	0.0005102949792161391	0.0006606737874679888	0.0006252382761012401	0.00063041097185796	0.0004333042904714003	0.00047840266220439137	0.0005324507001435388	comGB; competence protein ComGB
K02236	0.00040180081113798773	0.00017825396699579777	0.00015109256003566834	0.00035134593490448817	0.00025854523746097303	0.0005102949792161391	0.0006606737874679888	0.0006252382761012401	0.0006303640671521801	0.0004333042904714003	0.00047794652954833556	0.0005324507001435388	comC; leader peptidase (prepilin peptidase) / N-methyltransferase [EC:3.4.23.43 2.1.1.-]
K01641	0.00040180081113798773	0.00017827507712926482	0.00015123570788979973	0.0003519084014251817	0.0002592553098250709	0.0005102949792161391	0.0006683634920747937	0.0006254092244589264	0.0006309503759744285	0.0004340410145901989	0.00047840266220439137	0.0005341104328767825	E2.3.3.10; hydroxymethylglutaryl-CoA synthase [EC:2.3.3.10]
K01597	0.00040180081113798773	0.00017844395819700126	0.00015123570788979973	0.0003526420534086949	0.0002592553098250709	0.0005102949792161391	0.0006683634920747937	0.0006254092244589264	0.0006309503759744285	0.00043409626889910884	0.00047840266220439137	0.0005341104328767825	MVD, mvaD; diphosphomevalonate decarboxylase [EC:4.1.1.33]
K00938	0.00040180081113798773	0.00017827507712926482	0.00015109256003566834	0.00035134593490448817	0.00025854523746097303	0.0005102949792161391	0.0006606737874679888	0.0006252382761012401	0.00063041097185796	0.0004332674542654604	0.00047840266220439137	0.0005324507001435388	E2.7.4.2, mvaK2; phosphomevalonate kinase [EC:2.7.4.2]
K00869	0.00040180081113798773	0.00017844395819700126	0.00015123570788979973	0.0003526420534086949	0.0002592553098250709	0.0005102949792161391	0.0006683634920747937	0.0006254092244589264	0.0006309503759744285	0.00043409626889910884	0.00047840266220439137	0.0005341104328767825	E2.7.1.36, MVK, mvaK1; mevalonate kinase [EC:2.7.1.36]
K06198	0.00040180081113798773	0.00017827507712926482	0.00015109256003566834	0.00035134593490448817	0.00025854523746097303	0.0005102949792161391	0.0006606737874679888	0.0006252382761012401	0.00063041097185796	0.0004332674542654604	0.00047840266220439137	0.0005324507001435388	coiA; competence protein CoiA
K02246	0.00040180081113798773	0.00017827507712926482	0.00015109256003566834	0.00035134593490448817	0.00025854523746097303	0.0005102949792161391	0.0006606737874679888	0.0006251528019223971	0.00063041097185796	0.0004333042904714003	0.00047840266220439137	0.0005324507001435388	comGD; competence protein ComGD
K03095	0.00040180081113798773	0.00017827507712926482	0.00015109256003566834	0.00035134593490448817	0.00025854523746097303	0.0005102949792161391	0.0006606737874679888	0.0006252382761012401	0.00063041097185796	0.0004333042904714003	0.00047840266220439137	0.0005324507001435388	sprL; SprT-like protein
K02075	0.0004051153125234489	0.00018366871623009694	0.0006236057330415771	0.00038017845785655834	0.0003219980928860531	0.0005405559424922378	0.0006785808310662429	0.0006354951775624146	0.0006350428115537226	0.0004274197065724965	0.0005315756558007768	0.0006333286930488211	ABC.ZM.P; zinc/manganese transport system permease protein
K02074	0.0004043336383835392	0.00018291930649201656	0.00015354396703766817	0.00038011732019126556	0.0002628451201102324	0.0005401411337982032	0.0006780230901456875	0.0006263494404262007	0.000634866918907048	0.00042679349107151767	0.000531119523144721	0.000633047382416068	ABC.ZM.A; zinc/manganese transport system ATP-binding protein
K02248	0.0003829391156580893	0.00016928216027230013	0.00014061890870838926	0.00034488979744957173	0.0002531802462655668	0.0005018917579305366	0.0006586326930353183	0.0006239347948738827	0.0006150965854208308	0.000374255852349692	0.00047703426423622403	0.000531578637182004	comGF; competence protein ComGF
K03628	0.00039530012474535707	0.0004423066938470789	0.0007162324150143671	0.000500689355421748	0.0003773967552790297	0.0002465858381631971	0.00027208453329870394	0.00020532863664230654	0.0002787978187791124	0.00046558533118479885	0.0004340281992299949	0.00034930341268959563	rho; transcription termination factor Rho
K03305	0.0004548208544029626	0.0002870695275730786	0.00027605467219843827	0.00039585831259886435	0.0004212311002533788	0.0005441709333561205	0.0006958883625090404	0.0006665045685903568	0.0006465930953520166	0.0004427343591920225	0.0006342234804062436	0.0005970866002993335	TC.POT; proton-dependent oligopeptide transporter, POT family
K11690	0.00015221124310360688	0.00014827968848592885	0.0007157547783410822	0.00047830318789814763	0.0004795256744379345	0.0003003081135553757	9.867267562589946e-05	6.157880372028978e-05	0.0001044157381542234	9.114658707261507e-05	6.510622881878607e-05	6.519373914054425e-05	dctM; C4-dicarboxylate transporter, DctM subunit
K00012	0.0003921427703168544	0.0004525765626774656	0.0007149004242316746	0.00047468554996744385	0.0003400453709888942	0.0002497167071383647	0.00017705117651356823	0.00016585751559434247	0.000145908813504745	0.00035044603391629927	0.00034870026820162044	0.0002557771918606844	UGDH, ugd; UDPglucose 6-dehydrogenase [EC:1.1.1.22]
K00874	0.0004361672669732998	0.0007142670655937834	0.00021454117632110296	0.00024097850966335236	0.000511886433462402	0.00048489370050453894	0.0002429790013619473	0.00042990840890000175	0.0003001181182678255	0.0002143054947362969	0.0001805681612994954	0.0002356443524958064	kdgK; 2-dehydro-3-deoxygluconokinase [EC:2.7.1.45]
K01609	0.0004500426935695511	0.0004338943056604581	0.0007123256714953649	0.000500799403219275	0.00027048470977863217	0.0002433543446274121	0.00017304802072335286	0.00025373373254840054	0.00021771616567727066	0.0003725877247637023	0.00014019156689876435	0.0001713603719415859	trpC; indole-3-glycerol phosphate synthase [EC:4.1.1.48]
K03652	0.0003985116887830431	0.00020163343981055925	0.000153832171383986	0.00034680144996794603	0.00025937365521908724	0.0005049782022326657	0.0006875125179016716	0.0006277223694238684	0.0007118375410918223	0.0003781267850508896	0.00048316522376026794	0.0005464318385913707	MPG; DNA-3-methyladenine glycosylase [EC:3.2.2.21]
K16169	0.00040180081113798773	0.00017827507712926482	0.00015109256003566834	0.00035134593490448817	0.00025854523746097303	0.0005102949792161391	0.0006606737874679888	0.0006250886962882648	0.00063041097185796	0.00043312010944170066	0.0004780806862118814	0.0005322256516373363	pbuX; xanthine permease
K01193	0.0005672753386217868	0.0006431081832977015	0.00021153507138434405	0.00023983694717700574	0.00042756534022577857	0.0005365373829118363	0.00044666337484655964	0.00035202540556538694	0.0004861773599201432	0.0007108452106775677	0.00029969927852818284	0.00045611705994596954	INV, sacA; beta-fructofuranosidase [EC:3.2.1.26]
K00548	0.000580445228169678	0.0006717510456898033	0.0003111936531115811	0.0007103773634375999	0.0006651831671782003	0.0004815749633337506	0.0003597210587944667	0.0004439244647466964	0.00030322930740220457	0.0005323662414763877	0.0005326937174347676	0.00043014730626209633	metH, MTR; 5-methyltetrahydrofolate--homocysteine methyltransferase [EC:2.1.1.13]
K10041	0.000389984334529483	0.00017037988721258692	0.00043741999940608803	0.00034905131605071995	0.00028116893195042497	0.0005041665152849195	0.0006714448326584402	0.0006384333524601468	0.0006267641309835747	0.0003838271879200938	0.000544837041992281	0.000585646540797161	ABC.GLN1.A; putative glutamine transport system ATP-binding protein [EC:3.6.3.-]
K03547	0.00043623995251669925	0.000590735419875285	0.000282446701044918	0.00040522264651642726	0.0005758521189282194	0.000539715085126653	0.00044976061697985604	0.00040660964354549716	0.0005263432666206232	0.000578144436408236	0.0004538297227693578	0.0004685698377260535	sbcD, mre11; DNA repair protein SbcD/Mre11
K00208	0.00025034362978908854	0.00022225804020787032	0.0007082657597724424	0.0003630643134864839	0.00044048155652871905	0.0003172526472789173	0.00040022657781081157	0.00041033311246135054	0.0003987720823640491	0.00030817796104846675	0.0005043732457602452	0.00038583159835259317	fabI; enoyl-[acyl-carrier protein] reductase I [EC:1.3.1.9 1.3.1.10]
K01163	0.000354820571071463	0.00048640217393706363	0.0007077528132951381	0.0002457900439218933	0.00026874897733305956	0.0001991884586902519	5.646830149919935e-05	0.00017722900034763107	0.0001008999959324929	0.0003024132789998974	0.00020556610904464207	0.0001392113488986568	K01163; uncharacterized protein
K00278	0.0003540744275742765	0.0004123250267904964	0.0007076058481648966	0.00047783805254060025	0.00059038887815989	0.0003382518690820182	0.00024354884644716147	0.00030373612717162537	0.00029476300800893723	0.00035726680998916647	0.0003428486228510789	0.00020472381298611037	nadB; L-aspartate oxidase [EC:1.4.3.16]
K00872	0.0003960245437924214	0.00028335604399488924	0.0006648084570557251	0.0006825347815619502	0.0006336969806155133	0.000573455089062396	0.0005709921328180027	0.0005060285072959772	0.0006182685161491948	0.00047835183925843024	0.0006593732934945242	0.0005732126108294713	thrB1; homoserine kinase [EC:2.7.1.39]
K01657	0.0004345056510873204	0.000401923008524606	0.0007046016518661927	0.0005277855686795036	0.00027410095053512397	0.00026918622152527125	0.00019400080442096267	0.0002506246092929821	0.0001999275560102532	0.0002285274013066149	0.0002000589780060862	0.00026922834107640935	trpE; anthranilate synthase component I [EC:4.1.3.27]
K03784	0.0004043707932842155	0.0005304362235386595	0.0002259550704702683	0.00039175181789647957	0.0005348521461405611	0.0005222529772003612	0.0004377157864614811	0.0004976520377693515	0.0005031723419653652	0.0004403860510633519	0.00044199254371805603	0.00044476617591437967	deoD; purine-nucleoside phosphorylase [EC:2.4.2.1]
K10206	0.00047657068355564427	0.0007013580078773455	0.0002518467000065242	0.0003119715666013164	0.0005511771042758181	0.00033958567974722335	0.00019981151546690108	0.00024037475945156233	0.000327021719409046	0.0003996162908721262	0.0002501686383470664	0.00029501046056823623	E2.6.1.83; LL-diaminopimelate aminotransferase [EC:2.6.1.83]
K02217	0.00018301143757073365	0.0002981101273763474	0.0006859127451903141	0.00013998299941027576	0.0007005751462280721	0.0002297191814267291	0.000181380432739887	0.00024941194438064535	0.00016971881477625383	0.00012802128684775264	0.0003943580738194962	0.00025791037038885156	ftnA, ftn; ferritin [EC:1.16.3.2]
K00812	0.000281060581036121	0.000294739472365663	0.0007002513885791404	0.00042405524838255086	0.0003816899316892948	0.00016878672807669378	0.00016604872817522682	0.0002798978060631736	8.789941863148505e-05	0.0001427436132757646	0.00027080434802035725	0.0001601737733195238	aspB; aspartate aminotransferase [EC:2.6.1.1]
K01443	0.0006637444851633359	0.000699887264878696	0.0002841127034872503	0.00034423171162036037	0.0005251675480635595	0.0005727303781311408	0.00048021469526154676	0.0004741519807236714	0.0005057169222539233	0.0006837446297865313	0.0002854719643591487	0.0004214736555224182	nagA, AMDHD2; N-acetylglucosamine-6-phosphate deacetylase [EC:3.5.1.25]
K02793	0.0003021491341696635	0.0002864153245369346	0.00012277696016945445	0.00023756898434530518	0.0006987309305046512	0.00040035729437137824	0.00036871018107788447	0.0002336276414591336	0.00033597840750124197	0.00031450457941864984	0.00023136658195111983	0.0002831532173976907	PTS-Man-EIIA, manX; PTS system, mannose-specific IIA component [EC:2.7.1.191]
K03786	0.0004365394250767945	0.0005247909516469	0.0006986211731003408	0.0005821288829529571	0.0003603944670053526	0.0002542753208765479	0.00027032041063381563	0.0002933510144421864	0.0002514326753330179	0.000276956145436871	0.00044033356241664836	0.0003712830563584981	aroQ, qutE; 3-dehydroquinate dehydratase II [EC:4.2.1.10]
K00175	0.0003214538460062588	0.00031390747355374736	0.0006954995955612492	0.0004675649683661255	0.0004430520184867534	0.0001800981597352466	0.00020242838839883414	0.00031493687725267483	0.00013182567559433763	0.0002076490081419218	0.0005257020087574138	0.00022715383497805063	korB, oorB, oforB; 2-oxoglutarate/2-oxoacid ferredoxin oxidoreductase subunit beta [EC:1.2.7.3 1.2.7.11]
K00174	0.0003214538460062588	0.00031390747355374736	0.0006954995955612492	0.0004675649683661255	0.0004430520184867534	0.0001800981597352466	0.00020242838839883414	0.00031493687725267483	0.00013182567559433763	0.0002076490081419218	0.0005257020087574138	0.00022715383497805063	korA, oorA, oforA; 2-oxoglutarate/2-oxoacid ferredoxin oxidoreductase subunit alpha [EC:1.2.7.3 1.2.7.11]
K08728	0.0004200940163343155	0.00018568473397620052	0.00016120834172761897	0.0003543049979046582	0.0002620167023521182	0.0005184305819894611	0.0006559270562292203	0.0006211461997891258	0.0006411521494815512	0.0004817070650764688	0.0004698434670701681	0.0005305377878408174	E2.4.2.6; nucleoside deoxyribosyltransferase [EC:2.4.2.6]
K12700	0.00040131353375207003	0.00017667070698576878	0.00015071083242465134	0.0003478488604497418	0.00025671759009271444	0.0005100273607038587	0.0006534903217477986	0.0006198427185617683	0.0006267289524542397	0.0004242118255782177	0.0004685823944328374	0.0005296657248792826	rihC; non-specific riboncleoside hydrolase [EC:3.2.-.-]
K02859	0.00040131353375207003	0.00017667070698576878	0.00015071083242465134	0.0003478488604497418	0.000256651711156712	0.0005100273607038587	0.0006536486252346114	0.0006200457197365207	0.0006268696665715794	0.0004241873295012676	0.0004685823944328374	0.0005296657248792826	ribT; riboflavin biosynthesis RibT protein
K09963	0.0003082334014295786	0.0002596229764445546	0.00011968735231778555	0.00020363342274657816	0.000693326490844573	0.0005331228383136515	0.00048316170335113614	0.00037640157294420906	0.000464286230162089	0.00031553138865922543	0.0002915760925504835	0.00033610994401347255	K09963; uncharacterized protein
K06153	0.0005438334387465058	0.0006882872465385502	0.00031954179738476613	0.0006924395724407013	0.000646563491852967	0.0006215059929423298	0.00048148254717542176	0.0004714898874236024	0.0005198352386936656	0.0005628098922375025	0.0005804601974902566	0.0005112820750288637	bacA; undecaprenyl-diphosphatase [EC:3.6.1.27]
K04517	0.0005059730010219195	0.0006229619385247539	0.0006920225341843979	0.0006536741352838454	0.0005964572354803998	0.00048386979207655446	0.0004428700245770978	0.0004157126435922894	0.0004750998755561102	0.0005477545665077934	0.0006132816252267413	0.0004983277203905809	tyrA2; prephenate dehydrogenase [EC:1.3.1.12]
K03092	0.0002650549401344328	0.0003590886478079428	0.0006915692326463154	0.00025951960714136	0.0005710263882448809	0.00029688259659818746	0.0001398012031173327	0.0002231980821566962	0.000154928353902686	0.00016723490151904604	0.0002702296208737269	0.00016712186463789405	rpoN; RNA polymerase sigma-54 factor
K11752	0.0002882869046692808	0.00021268121705920692	0.0006908654223635027	0.0004555086207703914	0.0003044762683326445	0.00033842582111500043	0.0002770092669589262	0.000284969202779383	0.00020545058511583345	0.00019055387750828925	0.00019413596131053826	0.00018399121935220266	ribD; diaminohydroxyphosphoribosylaminopyrimidine deaminase / 5-amino-6-(5-phosphoribosylamino)uracil reductase [EC:3.5.4.26 1.1.1.193]
K01839	0.0004216691404842946	0.000547482656313305	0.00023767720966532988	0.0003794917595999899	0.0005400593434772789	0.0005345412164287373	0.00045705468153790964	0.00040630685126694544	0.0006150048867210312	0.0005886272838946213	0.0004370421628332153	0.0004640781508528839	deoB; phosphopentomutase [EC:5.4.2.7]
K00677	0.00010964390886329953	0.00019381192425968135	0.0006882112225681501	5.065891401225004e-05	0.00035591706626506876	6.360382133961764e-05	5.798535680310975e-05	9.945647238917101e-05	3.3618947867725135e-05	3.28794448788927e-05	0.0002003184369933838	0.00010560879381629213	lpxA; UDP-N-acetylglucosamine acyltransferase [EC:2.3.1.129]
K00793	0.00027396297984574116	0.00023936442576156226	0.0006877161695726124	0.0004127367101315698	0.0002885588128374503	0.00017829628429206313	0.00015473347024825055	0.00016017690166842877	8.007430656622857e-05	0.00017535894255806797	0.0002669159512841452	0.00012114642399514727	ribE, RIB5; riboflavin synthase [EC:2.5.1.9]
K00184	0.0001324446329116104	7.137694997479649e-05	7.297749177544661e-05	0.00033363655422512337	0.0004972676214242135	7.26450451584964e-05	0.00032049929324164675	0.00017576696451851952	0.00025917195178669724	0.00034951739316455363	0.0006873248343442957	0.0006495181199637653	K00184; prokaryotic molybdopterin-containing oxidoreductase family, iron-sulfur binding subunit
K07507	0.0006476539767836005	0.0006866917426511102	0.00032546859570531893	0.0004592585606087887	0.00036542414625104593	0.0005668248404206507	0.000614521556970005	0.0006808855991807117	0.0005742271081336527	0.0004248704569404236	0.0005648913166857643	0.0005260039043727347	mgtC; putative Mg2+ transporter-C (MgtC) family protein
K00674	0.00019000082257499096	0.00025449490282273803	0.0006190409865530844	0.00032447201819773723	0.0006005535640519512	0.0004319919434710118	0.0004633403030442868	0.00040907236832341454	0.00046772786294868726	0.00027889612422269744	0.0006011806941749083	0.0005004656811995049	dapD; 2,3,4,5-tetrahydropyridine-2,6-dicarboxylate N-succinyltransferase [EC:2.3.1.117]
K03147	0.00030009322966557896	0.00018575524182198048	0.0006858313894932159	0.0005100923283437761	0.0003346543438068044	0.00023956754267864537	0.00022619550904790978	0.00016996369514596594	0.00022247699331392793	0.00037052637067930375	0.0002527490076137067	0.00025033833208703486	thiC; phosphomethylpyrimidine synthase [EC:4.1.99.17]
K00428	2.330465007824742e-05	1.1813019586828338e-05	0.0006842348137601374	0.00010491247819305376	0.00015519026002005918	2.0058007495410962e-05	4.9449072679870484e-05	1.9920825806624498e-05	5.276779400235895e-06	8.472327366183974e-06	3.0990189279084242e-06	2.3540917680682473e-05	E1.11.1.5; cytochrome c peroxidase [EC:1.11.1.5]
K00878	0.00033856134289685346	0.00026745483596083135	0.00022864481864939688	0.0004157158262859559	0.00031880947348660694	0.0004287449280615146	0.0004560460011496713	0.00038827179953104725	0.0004566173107670795	0.0005021649729503576	0.0005381761636472311	0.0005910758360092969	thiM; hydroxyethylthiazole kinase [EC:2.7.1.50]
K00926	0.0003953441827423338	0.00048122660251494626	0.00019464529465513977	0.0003524833400295949	0.0003585798376304358	0.0003394205591251464	0.00048669801812401865	0.0005066785384260791	0.0005087129603356128	0.0006261696399024201	0.0005551984977445788	0.000542920237962713	arcC; carbamate kinase [EC:2.7.2.2]
K00767	0.00032480225377649007	0.0002725601106385035	0.0006834735057559154	0.0005054906185525199	0.00026615208490369494	0.00022159695957902102	0.00014440149769738515	0.0002534612836033381	0.0001002667824044646	0.00028776149390626044	0.00027677646605476293	0.00015601487692490113	nadC, QPRT; nicotinate-nucleotide pyrophosphorylase (carboxylating) [EC:2.4.2.19]
K17074	0.0003022033437788468	0.0003790007812007408	0.00011481245214534151	0.0001918052409177166	0.000682793750777121	0.0005274760877045365	0.00046383467510280454	0.000371796651559036	0.00044887803431340015	0.00023626134692473298	0.00028671962133012483	0.00032786754247380505	lysX2; putative lysine transport system permease protein
K03885	0.00024697349756873507	0.00021071966345744832	0.0006824674149211287	0.0003208057146854604	0.0004115330896983886	0.00045905486552536056	0.0005218575310827005	0.0005293148788945495	0.0006140177771878937	0.00033897892300719897	0.00046718045729878357	0.0004547760521596352	ndh; NADH dehydrogenase [EC:1.6.99.3]
K01744	8.306881539656767e-05	0.000180832780900133	0.0006823202112111302	7.088716650167695e-05	0.0002549948756404836	8.725915687710083e-05	0.00015829161998483137	0.00012879185162447087	2.449598259353952e-05	3.587846458549213e-05	0.00021815000408523992	0.00013925354549356976	aspA; aspartate ammonia-lyase [EC:4.3.1.1]
K01633	0.00022300878966481327	0.00023130014367581323	0.0006816443147598732	0.0002689651318784317	0.00041038237798390333	0.00029303317191754714	0.00038277047368024054	0.00040826570576058257	0.0003816518647543949	0.00025819730756196146	0.0005145691521897275	0.00038045856526700787	folB; 7,8-dihydroneopterin aldolase/epimerase/oxygenase [EC:4.1.2.25 5.1.99.8 1.13.11.81]
K06409	0.0005011172818712495	0.0006814177980070365	0.00024400362907866607	0.00023105977939691459	6.316330369438688e-05	0.0002680959437062412	4.096808797556287e-05	0.0001395259126890369	0.0001303054940800119	0.0005206048092818272	9.339986916059935e-05	0.00015477711014078724	spoVB; stage V sporulation protein B
K06975	0.0003374765416164541	0.0003702098883210558	0.0002456316973396536	0.00038621298997161584	0.0006484964666219	0.0004971546426446625	0.0004707274035346202	0.0005331898507924023	0.0004977820531771419	0.00035577807472610416	0.0005761650377501737	0.0004544668917742395	K06975; uncharacterized protein
K08996	0.0003664122909857132	0.0001658623186506375	0.00013653919486564502	0.00029099083172746606	0.00023475781326369398	0.0003391529406128661	0.0005284773224682871	0.00048038625364304143	0.00047739609542756396	0.000346776042718504	0.00041711989829666115	0.00046331861214445036	yagU; putative membrane protein
K18104	0.0003527888274044303	0.00014736984173349885	0.00012762418509009975	0.0003499928360962286	0.00022118754141649003	0.0005928820521058498	0.0006775799827845485	0.0006521092210750459	0.000631513232443787	0.00032077281240241805	0.0003938034701723978	0.0004846419581071397	abcA, bmrA; ATP-binding cassette, subfamily B, bacterial AbcA/BmrA [EC:3.6.3.44]
K01159	0.0003405965381120364	0.00027511781440937166	0.0006771967109320114	0.0005608079781094179	0.0003658845098337694	0.0002378703060737635	0.0002620610982783585	0.00030236319817395776	0.00022725329950349255	0.00023103060568126286	0.0004375296881485408	0.0003358286333807194	ruvC; crossover junction endodeoxyribonuclease RuvC [EC:3.1.22.4]
K03517	0.00025665955683955874	0.00030346006850090273	0.0006770676392835362	0.0004485897934645393	0.0005608419781204837	0.0002982964251985645	0.00023668981980714103	0.00019336759374044755	0.00027166244041234894	0.000320485858358146	0.0003347455603729114	0.0001943997127640695	nadA; quinolinate synthase [EC:2.5.1.72]
K01918	0.00022679858953378836	0.00019416763000860122	0.0006769841363686263	0.00041223122391492923	0.00030047224916842583	0.00014302416437351524	0.0001932572289724096	0.00017060475148728932	0.00019360714690641508	0.00030045156685256643	0.0003263607689012977	0.00018528524826286717	panC; pantoate--beta-alanine ligase [EC:6.3.2.1]
K07047	0.0003706132311490564	0.00036913369371690543	0.0001476567729567584	0.0005220691969746296	0.0006420927973516772	0.0005207007898291353	0.0005177100746628266	0.0006259701487575844	0.0005272851131126831	0.00041566914105868835	0.0005747673936293533	0.0005503842529815526	nfdA; N-substituted formamide deformylase [EC:3.5.1.91]
K06287	0.0005139267891858056	0.0006762263939848187	0.00032031336431853424	0.0006301647465734862	0.0006384568323628494	0.0004439143481931007	0.00036442032272084745	0.00034582147597950625	0.00037267172430930897	0.0004793589411288279	0.0005087132138259524	0.0004450989663929266	maf; septum formation protein
K17836	0.0006758486584617763	0.00029014295190454685	0.00024345656569612733	0.0004954190441228502	0.00029527175807070235	0.00044931355167835644	0.0006491489613568209	0.0006556190045437914	0.0004634771239873861	0.00047278680944605526	0.0004748273871208953	0.00045894423180513875	penP; beta-lactamase class A [EC:3.5.2.6]
K15583	0.0005241023591972324	0.0006741257246035122	0.00024995571685344873	0.00034128096334267013	0.00041363372044217814	0.0005677526738027265	0.00024043736412014875	0.0006169526228896353	0.00032908927883982283	0.0004560401493206144	0.00017562448824783196	0.00026574008923027024	oppD; oligopeptide transport system ATP-binding protein
K01754	0.0003434525926902467	0.000536561962068129	0.0006735645727131845	0.0003160638773653532	0.0004524904581442011	0.0003327501677065591	0.00019339346015896224	0.0001944003355063195	0.00027665779157790563	0.0003222707567169654	0.00019214588136349958	0.00029439129586554655	E4.3.1.19, ilvA, tdcB; threonine dehydratase [EC:4.3.1.19]
K00620	0.00045381076898840406	0.0005032218838782731	0.0006727452898280393	0.00059368170073734	0.0005478831574756974	0.0004064924487654049	0.00032361623430958404	0.00029645116290882633	0.00035068514347499273	0.00046473496737067555	0.0003359484090182632	0.00037982083406255644	argJ; glutamate N-acetyltransferase / amino-acid N-acetyltransferase [EC:2.3.1.35 2.3.1.1]
K00563	0.0003230243004146228	0.0003653583574476576	0.00016144095699058245	0.00039995649257876925	0.0005130635756482176	0.0004985532169898394	0.00044419507460240003	0.0005018135618517759	0.0004892571229016497	0.0003626032711436842	0.0004882967161408955	0.0005065701219302484	rlmA1; 23S rRNA (guanine745-N1)-methyltransferase [EC:2.1.1.187]
K07260	0.0002796870679045654	0.000458153226635457	0.00012258227908783578	0.0002571572477544474	0.0006697363089706545	0.0004224358216345057	0.0001834255618941104	0.00012464806343415646	0.000254399397973595	0.00035033994564319225	0.00025778202900329165	0.00025230750651630693	vanY; zinc D-Ala-D-Ala carboxypeptidase [EC:3.4.17.14]
K01647	0.00038230281260497837	0.0005766378616446522	0.0006693617517158873	0.00027765303866719547	0.0005172711488901443	0.00031496691756553095	0.00024069463695328998	0.00032667162726604667	0.0003372314667161513	0.0005483592328282974	0.00034020117525266567	0.00038704095276279895	CS, gltA; citrate synthase [EC:2.3.3.1]
K01693	0.0004496080015348637	0.0005059239809620559	0.0006693335993045748	0.0005936327906051058	0.0005380210413076712	0.00038818734252543007	0.00032295169193615646	0.00029681442816890957	0.00034845716995044867	0.0004628010665588292	0.00034013409692089277	0.0003795957855563539	hisB; imidazoleglycerol-phosphate dehydratase [EC:4.2.1.19]
K00606	0.00021530696451589542	0.00018811957677029046	0.0006684429810721208	0.0004091376580511151	0.00029321373166875863	0.00013314904127037093	0.0001902905219481793	0.00016570601261234303	0.000174188598713547	0.00015334617843145473	0.00031867359208012224	0.0001795043147597898	panB; 3-methyl-2-oxobutanoate hydroxymethyltransferase [EC:2.1.2.11]
K17103	0.00014523038545360313	0.00021055964864576807	0.0006681328273881695	0.0001382611182049702	0.00024545465894418186	8.731053963145866e-05	5.9925583196956364e-05	7.711202624144985e-05	5.2318446920987756e-05	0.00019012565661423754	0.00019064788805834697	7.95687124742306e-05	CHO1, pssA; CDP-diacylglycerol---serine O-phosphatidyltransferase [EC:2.7.8.8]
K02557	0.00028921577718618645	0.00041358466845447546	0.000668071035231136	0.0002486434610364375	0.00016309967718681614	0.00012298408731842704	6.731624373571887e-05	0.00013866411928085116	0.000151369459351638	0.00013059061221206276	7.629945588506796e-05	0.00012398287910519735	motB; chemotaxis protein MotB
K01092	0.0003984404244653527	0.00027843210536369905	0.0004404738202942241	0.000665430908319645	0.0004972281729595414	0.0004675894875004927	0.0005172888022653859	0.0004948884438819064	0.00047462871778655133	0.0006018577439820662	0.0006376377674934847	0.0005272745845008807	E3.1.3.25, IMPA, suhB; myo-inositol-1(or 4)-monophosphatase [EC:3.1.3.25]
K09015	0.00025457015201519234	0.00037292971791695096	0.00022076977803411606	0.0003368910344239881	0.0006478719974261405	0.0004636734258102946	0.0004627647618815861	0.00044844391195302636	0.0004929391423053699	0.0003446826411349378	0.0006292261446891619	0.0005331728245378161	sufD; Fe-S cluster assembly protein SufD
K03688	0.00025559729213825807	0.00025920267368722557	0.00014626346717654636	0.00035858683543110265	0.0006031638689593043	0.0004659974249709369	0.0005410165250451798	0.0004246250362202614	0.0006364323634624514	0.00054988462011627	0.0005959574386364154	0.000615540296497308	ubiB, aarF; ubiquinone biosynthesis protein
K03719	0.00031321784302302863	0.00020243583598364195	0.0002453396757172256	0.0004349988904699566	0.00035478647326756625	0.0004484325515359295	0.0004136280241172266	0.00038103854714644826	0.00039029405679433677	0.0002806029298249241	0.00042514246677670116	0.0005405380995245594	lrp; Lrp/AsnC family transcriptional regulator, leucine-responsive regulatory protein
K03800	0.000466351461611729	0.00035746147872030233	0.00029040715321316385	0.0006650271551780516	0.0003959903946175794	0.0004404130951969371	0.0004921192598718162	0.0006034423604962448	0.0004623631372251141	0.00046592275083120864	0.0005080915318470811	0.0005271339291845041	lplA, lplJ; lipoate---protein ligase [EC:6.3.1.20]
K01770	0.0004950990000906773	0.0006623498588515859	0.0002966223944597914	0.000539020470604364	0.0006176280430159782	0.0004241641019868121	0.00033591620163204284	0.000344827838650455	0.0003679812537313215	0.00045479526974087446	0.0005066472012073468	0.0004342592237810492	ispF; 2-C-methyl-D-erythritol 2,4-cyclodiphosphate synthase [EC:4.6.1.12]
K03304	2.0340379313914617e-05	3.423430344352029e-06	0.000662209846343727	9.742507059997886e-05	0.00013018663965693917	1.6926870901731066e-05	2.1794616482805405e-06	1.7992314646476618e-05	9.380941155974925e-07	1.5163624175172315e-06	6.573676513745143e-07	8.805022805173829e-06	tehA; tellurite resistance protein
K03154	0.00017111699658048206	0.00013309073635504935	0.0006616196000251919	0.00021874274079637207	0.00022244318604700312	0.00013831407855738136	4.266718042248004e-05	5.56686916241823e-05	5.1145829276490894e-05	0.00019421594892180742	9.522225327820576e-05	0.00012272176353856495	thiS; sulfur carrier protein
K02823	0.0004968517774542722	0.0006613576825786344	0.00026884359904657016	0.0006128667001062111	0.0005884491971519626	0.0004368537689836087	0.00032774399179481714	0.00033385509094146956	0.00036830958667178064	0.00047750792178034634	0.0005100681961277652	0.0004167383536412843	pyrDII; dihydroorotate dehydrogenase electron transfer subunit
K03637	0.0003241984358824404	0.00021860260949671536	0.0006597882618113378	0.000595093980805603	0.00035080217833568367	0.0003437781913606071	0.000427031606452699	0.0003617000141831925	0.0003622450427379717	0.0005011749999157219	0.00036420851019419004	0.0003679073287654602	moaC, CNX3; cyclic pyranopterin monophosphate synthase [EC:4.6.1.17]
K02654	0.0004659403213173609	0.000414487126660192	0.0003530920756968076	0.0005201392031566675	0.0002769084977658377	0.0003740570850770285	0.0003249688153760711	0.0002586181544983906	0.00030465403784026826	0.0006575126466315585	0.0004312533028012132	0.00043687063038489674	pilD, pppA; leader peptidase (prepilin peptidase) / N-methyltransferase [EC:3.4.23.43 2.1.1.-]
K01962	0.0003239887035742516	0.0003035039775785142	0.0006554900089112862	0.00035512839998082127	0.0003074877641257129	0.0003468558042518309	0.00037778830457202916	0.00048306266386806656	0.00040017922353744535	0.00033707117590157	0.00038050854481500707	0.000383168430592319	accA; acetyl-CoA carboxylase carboxyl transferase subunit alpha [EC:6.4.1.2 2.1.3.15]
K02042	0.00048094277990079097	0.00015350592422836722	0.00013036785229428449	0.00025078694758160196	0.00014622244054614966	0.0004959238651066852	0.0006542417293028956	0.0005673669148882707	0.0005233627070918411	0.0003162388279943018	0.00028926859793749544	0.00044923423269439805	phnE; phosphonate transport system permease protein
K08384	0.00044486719863437245	0.0006518213908862278	0.00021399029566245405	0.00016181525968632376	5.6890997811522256e-05	0.00021303343480456264	6.315905651680543e-05	0.0001379286139719061	0.00022006937476624696	0.00048060068963106295	6.043757692739156e-05	0.0001429761290967923	spoVD; stage V sporulation protein D (sporulation-specific penicillin-binding protein)
K00652	9.809827726846739e-05	0.00013475294826424512	0.0006500623194421382	3.594503438156977e-05	0.00033223496946846426	5.626224269223125e-05	4.0311615045241185e-05	9.07398156307497e-05	2.756824082212131e-05	1.4915716509196584e-05	8.96212125751678e-05	9.956989846298009e-05	bioF; 8-amino-7-oxononanoate synthase [EC:2.3.1.47]
K00833	0.00011633036975931134	9.242354194011393e-05	0.0006483047023731618	0.00012192929139998208	0.00031820433403853684	8.922829389045952e-05	4.391129868016125e-05	7.457814420964558e-05	3.080466552093266e-05	1.9529451303172854e-05	7.131338932772404e-05	0.00010445542022200418	bioA; adenosylmethionine---8-amino-7-oxononanoate aminotransferase [EC:2.6.1.62]
K00901	0.00017748733627237975	0.00022605448661058516	0.0006480601581223541	0.0002811051158002864	0.0005910729145373043	0.00026239540177615776	0.00020745778748287126	0.00012340868784093122	0.0002674095907392877	0.00027036228039259376	0.00023820186395877933	0.0002657353069495134	dgkA, DGK; diacylglycerol kinase (ATP) [EC:2.7.1.107]
K14170	0.00030612511460650796	0.0005208488453232625	0.0006478852791605568	0.0002872352672238618	0.0004343966308530469	0.00032601073071180346	0.00013837101299509177	0.00017728413119298488	0.0001750856512115871	0.00028855034125646405	0.00017218336982788169	0.0002528934765643318	pheA; chorismate mutase / prephenate dehydratase [EC:5.4.99.5 4.2.1.51]
K05808	0.0003964574085369116	0.000647375807879401	0.0002747107524279015	0.00033561154536474103	0.0005663647631745783	0.0003378236794623697	0.00022097410468526447	0.0002452984995238202	0.00032414880618002867	0.00037667488599376725	0.00039973104819450623	0.00031518043293663763	yhbH; putative sigma-54 modulation protein
K00940	0.0003366240092233423	0.00020460659100805906	0.0006467300759777166	0.0006425448792446108	0.0004292848988008356	0.00036866671300267803	0.0005508185250532367	0.0004822880541223008	0.0005550820143754813	0.0004682572453826517	0.000494139238838316	0.0004731737675416918	ndk, NME; nucleoside-diphosphate kinase [EC:2.7.4.6]
K03737	0.0003969142310862095	0.0006465489239514965	0.0002682531141482782	0.00034145214880548986	0.0005533664940651199	0.000339888891521637	0.0001854448213630825	0.00024031428647003082	0.00023069117991362847	0.0003658481725249326	0.0004093903279698052	0.00031261122292770306	por, nifJ; pyruvate-ferredoxin/flavodoxin oxidoreductase [EC:1.2.7.1 1.2.7.-]
K09765	0.00031088622073141233	0.00036498386367995214	0.0006461694135490354	0.0002613148535450169	0.00021759102489233426	0.00017413053452990747	0.0001364051542525558	7.411679732933985e-05	0.00023181102976412298	0.00038741724455099944	0.00014958467985358843	0.00019984307350784307	queH; epoxyqueuosine reductase [EC:1.17.99.6]
K01006	0.0004718467323314161	0.0006457748153572597	0.00025414517738436035	0.0004941045843190557	0.0005760426550125858	0.0003903617429377078	0.0002939116648904949	0.0003240469289192216	0.0003557625778756642	0.0004629209684091637	0.00044235262020301294	0.00031792799388673774	ppdK; pyruvate, orthophosphate dikinase [EC:2.7.9.1]
K11689	3.5327610479034798e-06	1.3932688088255156e-06	0.0006454059583270015	4.27963657049387e-07	0.00011883849982471486	6.690462807008327e-07	1.1154818411105893e-06	1.7992314646476618e-05	3.517852933490597e-07	1.3261034138374914e-06	7.781086485657516e-07	4.782280756803677e-07	dctQ; C4-dicarboxylate transporter, DctQ subunit
K11688	3.7154900676226254e-06	1.836581611633634e-06	0.0006454059583270015	4.27963657049387e-07	0.0001217576862104506	3.1846602961359633e-06	1.5901549649874358e-06	1.8312842817138315e-05	6.566658809182447e-07	1.1437641944348364e-05	6.9761465043826e-07	5.344902022309992e-07	dctP; C4-dicarboxylate-binding protein DctP
K03564	0.00023067325688081076	0.00031000399877435456	0.0006449407278010745	0.0003713320822393557	0.0005685805834352105	0.00031052418264316514	0.00023828780687867244	0.00018807353678835183	0.00016685762772368148	0.0001862930335672175	0.0003669901144561491	0.0002507743635678022	BCP, PRXQ, DOT5; peroxiredoxin Q/BCP [EC:1.11.1.15]
K00097	0.00016594657745140677	0.00016801555226427694	0.000644712168393978	0.0001866821491168437	0.0002443437901790154	0.00017657014488785497	4.2556344248054796e-05	5.7410228018110857e-05	3.412317345485879e-05	9.937192767797183e-05	0.00019435061197221157	0.00012641621607851217	pdxA; 4-hydroxythreonine-4-phosphate dehydrogenase [EC:1.1.1.262]
K00703	0.0003914425121068418	0.0006446561893848405	0.00027667927400196483	0.0002151131198832709	0.0005107751702125888	0.00032292187784306386	0.0001440533249610215	0.00023052749299249365	0.00020641424229608096	0.00037746078644749565	0.00031682223012318995	0.0002131209353737921	glgA; starch synthase [EC:2.4.1.21]
K02067	7.825349966247993e-05	0.00013419015210601348	0.0006444497306614037	0.00013369217820231093	0.0002652514764552308	5.682424156801995e-05	7.74725872307498e-05	5.398057659203069e-05	2.5011934357118144e-05	2.586509454381117e-05	0.00017085978018533863	7.983117529458928e-05	mlaD, linM; phospholipid/cholesterol/gamma-HCH transport system substrate-binding protein
K00031	0.00041582851191733836	0.0004077935255404588	0.0006438174943056568	0.0005603677869193099	0.00024170074304598438	0.00024633615009123956	0.000228950511858891	0.00026037037516467456	0.00017030723431026238	0.00042653269073346297	0.00028103808662895943	0.000305343844041158	IDH1, IDH2, icd; isocitrate dehydrogenase [EC:1.1.1.42]
K03407	0.00047417145152673187	0.0005534800452312948	0.0006437044075008931	0.0004951625104792817	0.00017492080411045898	0.00020008069881019452	0.0001571009024535863	0.00022703544541585803	0.00023342548973706627	0.0004078106890644934	0.00014148161737542096	0.00014283997475053977	cheA; two-component system, chemotaxis family, sensor kinase CheA [EC:2.7.13.3]
K03502	0.00043718242819396183	0.0005834684675305866	0.0002779017566762468	0.00043282630239611274	0.00040685844663474423	0.00040985561060923184	0.0004815537481440033	0.0005214565965771603	0.0004904787559636865	0.0005217034491239857	0.0005428649390381575	0.0006016531158008156	umuC; DNA polymerase V
K02066	0.00019555192716181447	0.00014513934503137	0.0006426205396653618	0.0004787614758371822	0.0002927470563316876	0.00014037474110193993	0.0001637681611515605	0.0001394761239798608	6.605355191450844e-05	0.00013119214745506183	0.0002227515776448615	0.00010118265232055395	mlaE, linK; phospholipid/cholesterol/gamma-HCH transport system permease protein
K02810	0.000640842448025203	0.000493789031839855	0.00022898097752684874	0.00025252105631996607	0.0004548242293142028	0.0005239213110059168	0.0006149349972609017	0.0004913322906711383	0.0005523401997991187	0.0006153735004845156	0.00033465379721504606	0.00047454290639130137	PTS-Scr-EIIC, scrA, sacP, sacX, ptsS; PTS system, sucrose-specific IIC component
K04047	0.0003674288734320841	0.00025593376951985237	0.0006405966675877008	0.00035333926734369366	0.0003027602601194079	0.0004739721890183786	0.0005981396381187672	0.0005412083971951224	0.000528616034139187	0.00037328282396978873	0.0004226629833210473	0.0005464928829986782	dps; starvation-inducible DNA-binding protein
K01880	0.0004606850347102383	0.000640550057324164	0.00026169026219586834	0.0004909131981907731	0.0005139704958510293	0.00041213464985981113	0.00023596594329322886	0.000300204975158169	0.00022805279021351053	0.0004039859858017504	0.00039995240668935686	0.00031829369770931685	GARS, glyS1; glycyl-tRNA synthetase [EC:6.1.1.14]
K04564	0.00016645740657764385	0.00020922232169063025	0.0006393319562964502	0.00013024817124103865	0.0002520362407900758	9.507120886907603e-05	9.611513683445101e-05	0.00018084391705635368	0.00012702966942834546	8.502127856789377e-05	0.00021061496092052544	0.00011558125574739156	SOD2; superoxide dismutase, Fe-Mn family [EC:1.15.1.1]
K18707	0.00038012691604461164	0.0006388823567802668	0.00026786351340528396	0.00024372138987904717	0.0005542868267459201	0.00032199859397569674	0.0002062751393947321	0.00023934201768569034	0.0003171834573717173	0.00036400949330544103	0.00038854238245478493	0.00030346862736322543	mtaB; threonylcarbamoyladenosine tRNA methylthiotransferase MtaB [EC:2.8.4.5]
K01749	0.00037460119048830467	0.0003906398532878006	0.0006385508461724067	0.0004541594347727106	0.00020012206128158623	0.00021106617112078992	0.00017237730759931487	0.00024309390676600907	0.00012067408179517245	0.00022827709928725307	0.00011211472372524113	0.00010744181389931169	hemC, HMBS; hydroxymethylbilane synthase [EC:2.5.1.61]
K16957	1.5938031164392137e-06	1.118837073753823e-06	0.000637926482948637	2.2009559505397045e-07	0.00011672800696475727	5.486179501746828e-07	1.1154818411105893e-06	1.76931550205257e-05	3.517852933490597e-07	1.3261034138374914e-06	6.171206523107685e-07	1.9691744292721023e-07	tcyK; L-cystine transport system substrate-binding protein
K00616	0.0002878335336681332	0.0002295710126435269	0.0006371809212083693	0.00043709395598420916	0.00031657392899363875	0.00025961885971124933	0.00035487322218031247	0.0002744825894625678	0.00034690345157149035	0.000449925339134586	0.0005141532665327354	0.00040079732401506114	E2.2.1.2, talA, talB; transaldolase [EC:2.2.1.2]
K06179	0.0003327984756793999	0.0004844233100258621	0.0006359741847980419	0.00025931980925118325	0.0004341204916003422	0.00029884076125254264	0.00011641738101578761	0.00019005717879385352	0.00016918738445976787	0.0002930167312266806	0.00012169350950241262	0.00015013070241960333	rluC; 23S rRNA pseudouridine955/2504/2580 synthase [EC:5.4.99.24]
K03491	9.372983550371502e-05	0.00028287578845851373	7.032925647401613e-05	8.812798811423797e-05	0.0006354950416352677	0.0003086176683616801	0.00017205310585570699	9.374914778236882e-05	0.00022643246715234476	0.0003226514589053545	0.0001350689288579308	0.00013462120330402352	licR; lichenan operon transcriptional antiterminator
K06923	0.0002779933729240131	0.00041893608728837343	0.0006349284897236121	0.00015973046529984034	0.0004219439340100037	0.00027569175994029385	0.00010928945205109095	7.582093877002454e-05	0.0001641685809413213	0.0002933421791061599	0.00010940475912161558	0.00014117095876641528	K06923; uncharacterized protein
K01151	0.0005151738132292668	0.000633615378480237	0.00028219022780626596	0.0005173368971303082	0.0006285552677301511	0.00040116014990821926	0.0003146864461666509	0.0003575100699363028	0.0003886779551566912	0.0005452589135553633	0.0005141935135317991	0.00038189803177480575	nfo; deoxyribonuclease IV [EC:3.1.21.2]
K00334	0.0003030964826207852	0.0002388911365692309	0.0006333340612083454	0.0003962048408857438	0.00016530208496945973	0.00018391627304995011	0.000152025934749657	0.00022098643777913047	0.00018269007663614928	0.00032424315136401886	0.00014695977057465094	0.00012670230899202212	nuoE; NADH-quinone oxidoreductase subunit E [EC:1.6.5.3]
K03116	0.00023654413725214277	0.00015451921063478578	0.0006327034949108969	0.0005667955564975305	0.0004079365731742328	0.00015806405714515766	0.0002972343767576328	0.00020202185434831338	0.0002490053568089094	0.00024873040263539937	0.000530144740827397	0.0002946447567456571	tatA; sec-independent protein translocase protein TatA
K01478	0.00019209205468955452	0.00013492879567602567	9.514560704598853e-05	0.00031299232106104445	0.0003368437335961062	0.00027682003958806774	0.0004833280762810549	0.00041191438476994826	0.0004523489825411109	0.00035631054208296585	0.0006133285800589823	0.0005507266080216132	arcA; arginine deiminase [EC:3.5.3.6]
K02065	9.137608269748829e-05	0.00013512258670125323	0.0006308704866387446	0.00021682326265684028	0.00025562605107523726	6.918821683537134e-05	6.657883903777619e-05	5.4172893494427706e-05	2.5996933178495513e-05	2.598794329062084e-05	0.0001690352495611155	7.624446472698653e-05	mlaF, linL, mkl; phospholipid/cholesterol/gamma-HCH transport system ATP-binding protein
K08602	0.0004376528539036165	0.00038289222320405747	0.0006303556315233853	0.00019986318520330364	0.00021193017021188727	0.00036514752956619164	0.00045300026105031554	0.0004276112903435929	0.00042280699169977245	0.00034346244181317757	0.0003273422590517989	0.0003728631781826726	pepF, pepB; oligoendopeptidase F [EC:3.4.24.-]
K00887	0.00019554543013000224	0.0002049952285651875	0.00011442285140234729	0.0002717263533937144	0.0004968238261966523	0.0004018693389657621	0.0004117196008226797	0.0003855579943527782	0.00046396376030985237	0.00032735875766241824	0.0004122365957435933	0.00037003600632350337	dgkA; undecaprenol kinase [EC:2.7.1.66]
K00971	0.00029122234485494684	0.00037306334506179736	0.0006291546210272232	0.00042670862305625707	0.00027981427167358486	0.00016726799301950289	0.00015588478991021383	0.0001556183500252781	8.930655980488129e-05	0.00017356630859600126	0.00031822872858380433	0.0002011185359167459	manC, cpsB; mannose-1-phosphate guanylyltransferase [EC:2.7.7.13]
K12267	0.00020883876328232594	0.0003091120956353716	0.0006285421867912977	0.0002356045088841179	0.000218241924559424	0.0001532003583029749	6.125063322225858e-05	0.00016907690054046855	4.396143549218749e-05	6.256647997000135e-05	0.0002752135409244541	0.0002024781102048419	msrAB; peptide methionine sulfoxide reductase msrA/msrB [EC:1.8.4.11 1.8.4.12]
K00575	0.0003646051009806908	0.0005367361206692322	0.0006282045964353045	0.00022595698530091887	0.00011610314328435114	0.00012631165590012072	5.594805975543033e-05	0.00013584518086260508	0.00016697324782342888	0.00015303012378449014	7.56241112407783e-05	0.0001063728334948497	cheR; chemotaxis protein methyltransferase CheR [EC:2.1.1.80]
K03698	0.00048269718152233897	0.000498436849925296	0.0001980211982150714	0.00032823002820795316	0.0004571122402651849	0.0005451702208809752	0.000548504493574337	0.0004478793550017676	0.0006273290981646933	0.0005358012176802862	0.00035468338708243686	0.0004459054839770299	cbf, cbf1; 3'-5' exoribonuclease [EC:3.1.-.-]
K01760	0.0002207620348512443	0.00013818714477666536	0.0006272999019971942	0.0003532945145726993	0.0002941541830665416	0.00034950308657530794	0.0003982545483176652	0.00036136880174017543	0.00038771429797644364	0.00030092712227125095	0.0004127799302309539	0.0004626713163784853	metC; cystathionine beta-lyase [EC:4.4.1.8]
K03522	0.0005366712733024918	0.0006029564983420315	0.00033515111655876525	0.000626769649744448	0.0006152871711223354	0.000484550078334771	0.000299769843248821	0.0003146644283076124	0.00024532966954046953	0.00034907406942606657	0.0004337040767308682	0.00035447952833225375	fixB, etfA; electron transfer flavoprotein alpha subunit
K03521	0.0005460852693661781	0.0006189721232994808	0.000341330332262103	0.0006262071832237546	0.0006156422073043844	0.000486699857843919	0.0002980688521094083	0.0003147499024864555	0.00024759657397081087	0.0003603520264176653	0.00043399922139066905	0.0003525103539029816	fixA, etfB; electron transfer flavoprotein beta subunit
K02422	0.0003575192756604706	0.000538678252948201	0.0006259619467205796	0.00022474645952812205	0.00010601104256728664	0.0001267799882966113	5.443693786556838e-05	0.00013528959870012482	0.00016687943841186913	0.00015200165691464727	5.080512848480174e-05	0.0001058383432926187	fliS; flagellar protein FliS
K02020	0.00016879755622351372	0.00018246564972380957	0.0006257708443353142	0.00017240454786569264	0.00022657896308322657	9.988406019392554e-05	0.00011869581201039648	0.00014786498726241875	8.770007363192058e-05	0.0002622982823692539	0.00014934319785920596	0.00014296656453527867	modA; molybdate transport system substrate-binding protein
K06041	8.79466650618482e-05	0.00020917144626897465	0.000625339492134865	7.553167265863808e-05	0.000542012042478548	0.00017262277183172005	0.00011410548556594544	0.00010739659623280258	0.00011190876490255837	5.988498835860412e-05	0.00022968747715018035	0.00011678610918747333	kdsD, kpsF; arabinose-5-phosphate isomerase [EC:5.3.1.13]
K02388	0.0003908470185348015	0.0003697302660886843	0.0006250789630403459	0.0005654872104602653	0.00014816843330842458	0.00020249809683162276	0.00015077184835637436	0.00021728070475538703	0.00018797858221283013	0.00022383833647149148	0.00010295182360506167	0.00011866610814616268	flgC; flagellar basal-body rod protein FlgC
K02897	0.00019111404836956883	0.0001605108998167395	0.0006246812505856176	0.0004223597786486517	0.0002893742126022227	0.00016192017228860498	0.00019302772451701514	0.0001670362045205891	0.00018241240077793242	0.00027233633266891464	0.0002992678306982195	0.00020386581555621323	RP-L25, rplY; large subunit ribosomal protein L25
K17759	0.00048293899292510057	0.0006243938388778241	0.0002765318317122095	0.0005429985762096341	0.0005251411175922292	0.0003986935100805314	0.00024209705869778414	0.00029029531254854486	0.00031116792885544834	0.0004154849600289887	0.0002345573640368936	0.00023340821427605157	AIBP, nnrE; NAD(P)H-hydrate epimerase [EC:5.1.99.6]
K01845	0.0003422851572864855	0.0003398980587770487	0.0006243195636741789	0.00048329764605124456	0.00022964923708865644	0.00018335882368887018	0.00024003412930141536	0.00025415212865383764	0.0002360324532843117	0.00023824129299400423	0.00013508234452428537	0.00014744418587681068	hemL; glutamate-1-semialdehyde 2,1-aminomutase [EC:5.4.3.8]
K01129	0.0004997364595789051	0.0005126526249033444	0.0002835680259022805	0.0006240529364494985	0.0003797044904623478	0.0003191016235802621	0.00034042963103042583	0.0003068879875164654	0.0003208793136636425	0.0005107925649245784	0.00041538042299712607	0.00048780670272561275	dgt; dGTPase [EC:3.1.5.1]
K11085	0.00017662262194461991	0.0001389821524030346	0.000623983643376484	0.0003015801199068349	0.0002643769039934502	0.00011551298131109699	0.00013980500050232372	0.00013834359111018947	6.373974277838723e-05	0.0001354316263966884	0.00023325604440049916	8.98506161013585e-05	msbA; ATP-binding cassette, subfamily B, bacterial MsbA [EC:3.6.3.-]
K05825	0.00025546532117957205	0.00015589136931014425	0.000143533637598261	0.0003451140504058656	0.00030840809680651314	0.0003257808464097547	0.000396174056015713	0.0003854618359015797	0.00040427165911673937	0.00030893752361494823	0.0005045766272621807	0.00048234449416944473	LYSN; 2-aminoadipate transaminase [EC:2.6.1.-]
K09760	0.00018819383560221274	0.00026595770529534794	0.0006236813628245099	0.00034307009597979774	0.0005684622380411941	0.00024419734294109515	0.0002164806115580843	0.00020212335493568958	0.00015682002068678833	0.00016838603295466886	0.00029629626060067964	0.00014532507288028115	rmuC; DNA recombination protein RmuC
K01759	0.00046698228279424826	0.0006233927963488165	0.00035010195560376004	0.0003650331908595723	0.000317231140415076	0.0003437803323087053	0.00015289601058572326	0.0002219623392160718	0.00015112320964629365	0.0003756712835629338	0.0003753325124220823	0.00036519746344014904	GLO1, gloA; lactoylglutathione lyase [EC:4.4.1.5]
K00756	0.00030998617879317346	0.00029055628831783177	0.00020563976559170017	0.00034225280767016396	0.00021836697619243456	0.00035305572232582937	0.0003821949325175399	0.00035798722953969453	0.0004880983421453579	0.0003688333786543046	0.00039470231981815474	0.00039721061344745836	pdp; pyrimidine-nucleoside phosphorylase [EC:2.4.2.2]
K00831	0.00044766051624914587	0.0006231272308698009	0.0003001891618252315	0.0003329743110346721	0.0006185945304004447	0.0004312605420769497	0.0003341480442456016	0.00035107279584218037	0.0003678288134375369	0.0005023784387637795	0.0005860411146937627	0.0005077234955245363	serC, PSAT1; phosphoserine aminotransferase [EC:2.6.1.52]
K03412	0.00033812969634582795	0.00052478778512688	0.0006225025402457379	0.00020952318087022242	0.00011385458079804117	0.0001210484026191034	5.5734456849685745e-05	0.00013319548131846839	0.00016230622959833137	0.0001297312235274842	6.227552321796929e-05	0.00010024026170083086	cheB; two-component system, chemotaxis family, protein-glutamate methylesterase/glutaminase [EC:3.1.1.61 3.5.1.44]
K00528	0.0004877965393659678	0.0006223919649211434	0.0002668395290887309	0.000582037176455018	0.0005394806345005391	0.000431309516264697	0.00027674416201924095	0.00030363462658424917	0.00033383462792357276	0.0004276961622980756	0.0004199551652240385	0.00034505562213502295	fpr; ferredoxin/flavodoxin---NADP+ reductase [EC:1.18.1.2 1.19.1.1]
K01626	0.00018230427626442057	0.00036272339058830006	0.0006222401025131638	0.00014046403056079928	0.0004421222181744319	0.0002617978096382358	0.00017552984915154292	8.31717181505328e-05	0.00016935155092999744	0.00027650324428483953	0.00021903758457125904	0.0003057750932411686	E2.5.1.54, aroF, aroG, aroH; 3-deoxy-7-phosphoheptulonate synthase [EC:2.5.1.54]
K03587	0.00019885972848321927	0.0001515918684269095	0.000621225899966643	0.0004594539565870644	0.000351012438652386	0.0001605686988015893	0.00025397978834435517	0.0001875553495791154	0.0002072249901354861	0.00018525241074941447	0.00038671114399738447	0.00029764071498447826	ftsI; cell division protein FtsI (penicillin-binding protein 3) [EC:3.4.16.4]
K01678	0.00033379840948175184	0.0004154793029331435	0.0006211662550274216	0.0002599331423094003	0.00017585454926924768	0.00016979511463096608	9.164347867096918e-05	0.0001605151657312004	0.000122569970002795	0.00032541270090261174	0.0001545887234038475	0.00018401935041547797	E4.2.1.2AB, fumB; fumarate hydratase subunit beta [EC:4.2.1.2]
K01677	0.00033379840948175184	0.0004154793029331435	0.0006211662550274216	0.0002599331423094003	0.00017585454926924768	0.00016979511463096608	9.164347867096918e-05	0.0001605151657312004	0.000122569970002795	0.00032541270090261174	0.0001545887234038475	0.00018401935041547797	E4.2.1.2AA, fumA; fumarate hydratase subunit alpha [EC:4.2.1.2]
K01698	0.00032887487756154155	0.00033190787325976907	0.0006207885832722716	0.0004814512885594029	0.00022671032647058467	0.00017518307813870602	0.00023611807602943137	0.00025120326948375	0.00022970031800402863	0.00023152181648747184	0.00013007830097402632	0.00014570005995374113	hemB, ALAD; porphobilinogen synthase [EC:4.2.1.24]
K02744	5.5793260687579094e-05	0.00019924799472878225	4.617711194521334e-05	7.714350606641665e-05	0.0006207413158479006	0.00028459890688452017	0.00015502824225817807	9.072549870579347e-05	0.00019062072428941047	0.0001167753773553216	0.00014671372725370791	0.00011862869383200651	PTS-Aga-EIIA, agaF; PTS system, N-acetylgalactosamine-specific IIA component [EC:2.7.1.-]
K05822	0.00021152406774322085	0.00021008277073074734	0.00012138938030340763	0.00032220160985942494	0.0005200195234238498	0.0005652772025641334	0.0005320492377254603	0.0005174927315333106	0.0005961060426682041	0.0003374472735642167	0.00044589650262723935	0.00043915402879095414	dapH, dapD; tetrahydrodipicolinate N-acetyltransferase [EC:2.3.1.89]
K03614	0.00041988732950978873	0.0006196968341814047	0.00028130342684992205	0.000370504767352614	0.0005009986572129012	0.000380071811140529	0.00011242822808272659	0.00021148811965518883	0.00018708152971479004	0.0003161944403661441	0.00027614592973609756	0.0002235482765980534	rnfD; electron transport complex protein RnfD
K02412	0.00038381540282376466	0.00036709846574934686	0.0006192736018160479	0.00047900578194769216	0.0001485759359484874	0.00018740441273901198	0.00014834318331805849	0.00023093520482557535	0.00018811929633016976	0.00022576615930935772	0.00010346161892653579	0.00011700637541291905	fliI; flagellum-specific ATP synthase [EC:3.6.3.14]
K02405	0.00038373418992611167	0.0003669506948150775	0.0006192736018160479	0.0004789324167493408	0.00014864181488448983	0.0001873241271853279	0.00014844595004937782	0.0002309779419149969	0.00018816620103594963	0.00022573540107739788	0.00010348845025924495	0.00011697824434964374	fliA; RNA polymerase sigma factor for flagellar operon FliA
K02400	0.00038381540282376466	0.00036709846574934686	0.0006192736018160479	0.00047900578194769216	0.00014864181488448983	0.00018740441273901198	0.0001483747490807963	0.00023093520482557535	0.00018811929633016976	0.0002258827459011576	0.00010346161892653579	0.00011700637541291905	flhA; flagellar biosynthesis protein FlhA
K02018	0.00017356881396062473	0.00017780727657163494	0.0006189791943960511	0.00018029937686027856	0.00021117433762876976	0.00010317576789497364	0.0001111959766531423	0.00014786498726241875	8.561281422471615e-05	0.00026133446304083566	0.00014958467985358843	0.00015693841973222976	modB; molybdate transport system permease protein
K02420	0.00037571441628288254	0.00036325642145834317	0.000618939590156408	0.00047846777049311576	0.00013958168600324757	0.0001872438416316438	0.00014691916394642796	0.00021728070475538703	0.00018603203692296535	0.00022359282315890185	0.00010295182360506167	0.00011613431245138426	fliQ; flagellar biosynthetic protein FliQ
K02419	0.00037583623562936194	0.00036325642145834317	0.000618939590156408	0.00047851668062535	0.00013958168600324757	0.0001872438416316438	0.00014691916394642796	0.00021728070475538703	0.00018596167986429553	0.00022359282315890185	0.00010284449827422501	0.00011641562308413742	fliP; flagellar biosynthetic protein FliP
K02017	0.00015459545074645347	0.00016525730222547176	0.0006183708160159928	0.0001776582297196309	0.00020999088368860662	0.00010069146524547531	0.00011062636890449008	0.00014312117033662562	8.486233893223817e-05	0.0002583415213082163	0.00014170968370344884	0.0001546879346702045	modC; molybdate transport system ATP-binding protein [EC:3.6.3.29]
K03563	0.00037531505185867413	0.00036278482107668917	0.0006183271559204826	0.00047651943537556574	0.0001396870134039221	0.0001872082483695105	0.00014224363367624102	0.0002166823855034852	0.00018550060660647936	0.0002229297714519831	0.0001024151969508784	0.00011229920459506047	csrA; carbon storage regulator
K00029	5.4755968952306743e-05	0.00012439146145461137	0.0006181384393327861	4.411718382592369e-05	0.00024531027756348196	3.772511120210943e-05	5.9363807554848114e-05	5.393783950260913e-05	2.2197652010325665e-05	1.92960939385434e-05	0.00016943771955175296	7.337509627290433e-05	E1.1.1.40, maeB; malate dehydrogenase (oxaloacetate-decarboxylating)(NADP+) [EC:1.1.1.40]
K07658	0.00048827366513967896	0.000617673850091257	0.00048749025582416094	0.0004998759799226931	0.00046208905856821755	0.00038105316822506096	0.00026631535615110474	0.00029209027030425034	0.0002768064794952278	0.0005328942884885366	0.00043035230664883946	0.0002756048091890252	phoB1, phoP; two-component system, OmpR family, alkaline phosphatase synthesis response regulator PhoP
K09809	4.902213534576409e-05	0.0001796155706044227	4.442355073210397e-05	7.853744483509179e-05	0.0006175459902094602	0.0003015525396374793	0.00015441116719713816	8.704476687936165e-05	0.0001865048363572265	9.82145340873392e-05	0.00013890580943534122	0.00012132927590643682	tagF; CDP-glycerol glycerophosphotransferase [EC:2.7.8.12]
K04653	0.00019454712058560332	7.612673000488347e-05	0.0006174422636021938	0.00041154232470241034	0.0003157589237135131	0.0001278413633163151	0.00019970067929247584	0.00015047729185331158	9.91800003715449e-05	0.00017036137449819762	0.00020918377763381863	0.00017287944935845292	hypC; hydrogenase expression/formation protein HypC
K07791	1.4621570093437758e-05	4.789699292473182e-05	0.0006173489789172515	8.465610237759217e-06	0.00019941198891748835	2.254231014490929e-05	9.422261508955403e-05	1.2648468985204802e-05	5.7810049873695475e-06	3.2231680197439025e-06	1.1823763384947232e-05	2.0512327408461985e-05	dcuA; anaerobic C4-dicarboxylate transporter DcuA
K02421	0.0003405086251503271	0.00031717300009976587	0.0006173411057852743	0.0004673407154098317	0.00013922664982119864	0.000179375857370602	0.00014532900898144051	0.00011783683980759539	0.00018490632398424835	0.00022105112494904666	9.60293397660974e-05	0.00011101445893527679	fliR; flagellar biosynthetic protein FliR
K00627	0.0002018242022797962	0.00013920380880443864	0.00012047490409526501	0.00025710026745039453	0.0002283738682258073	0.000305731670325249	0.0003615307500792472	0.0003608612988032944	0.00038602572856836814	0.0003083192278982465	0.0003397517504297872	0.0003419001607674308	DLAT, aceF, pdhC; pyruvate dehydrogenase E2 component (dihydrolipoamide acetyltransferase) [EC:2.3.1.12]
K02444	7.570057222475934e-05	0.00019727778597230218	5.437232659423467e-05	7.914490867744076e-05	0.000617039866407717	0.00028747580589153377	0.00014797127692550097	8.351361486590527e-05	0.00018448793400869186	9.723063902668368e-05	0.00012846842101147649	0.00011576860862880516	glpR; DeoR family transcriptional regulator, glycerol-3-phosphate regulon repressor
K01182	0.0003238413021650115	0.0004200599907941594	0.00012942355361653116	0.00028042648771553665	0.00020953683186023068	0.00033552001930866053	0.00036618254669324026	0.0003569438035014671	0.00043300876520689516	0.0005963400486943241	0.00039435136598631887	0.0004432237497149941	IMA, malL; oligo-1,6-glucosidase [EC:3.2.1.10]
K02401	0.00033981831552027704	0.000314048700346642	0.0006166730824659945	0.00046724289514536325	0.00013922664982119864	0.00017924204811446183	0.00014528154166905283	0.00011768725999461992	0.00018490632398424835	0.00022090378012528693	8.315030006569876e-05	0.00011070501723924832	flhB; flagellar biosynthetic protein FlhB
K02492	0.00033151429673526254	0.00033123234898882334	0.0006165895795510846	0.00048712486389857195	0.0002508922353145847	0.0001762000284853713	0.00023128827699398446	0.0002667702543055531	0.00015267106493702952	0.00024337994372262452	0.00020649393652972495	0.00018989396035926215	hemA; glutamyl-tRNA reductase [EC:1.2.1.70]
K02517	7.88508205247174e-05	0.00013346881884544428	0.0006156751033429419	7.252174312094444e-05	0.000244205720552663	6.780329103432061e-05	7.28682579291444e-05	7.31588454699556e-05	3.230561610588865e-05	3.683307486242542e-05	0.00023049912496463259	0.00017011782287671518	lpxL, htrB; Kdo2-lipid IVA lauroyltransferase [EC:2.3.1.241]
K00946	0.00017324213507981573	0.00016864885626828854	0.0006156490981494415	0.00039956349966626737	0.00027335813594534826	0.0001241035355552957	0.00016750621200209065	0.00015075871558715254	0.0001588779646528803	0.0001305690630315879	0.0003529103726170153	0.0001076153825597204	thiL; thiamine-monophosphate kinase [EC:2.7.4.16]
K02556	0.00027693922951247773	0.0003586121920955914	0.0006151857762615696	0.00022163675332067062	0.0001130660059892458	0.00011688693475314422	5.343988696886507e-05	0.00013289632169251748	0.00014839101053461595	0.00012175305386398438	5.036241149510054e-05	9.728650005692271e-05	motA; chemotaxis protein MotA
K03752	0.00014341852570696573	0.00012208707928534784	0.0006149870393240838	0.00028101340930234727	0.00022626337536584972	0.00020959426930324806	0.0002532578105229385	0.0002435960675667124	0.00024898190445601947	0.00016967364253329912	0.0002113504077500836	0.0002352552998907088	mobA; molybdenum cofactor guanylyltransferase [EC:2.7.7.77]
K03609	0.00031419909785892043	0.000400617768972338	0.000614828145205998	0.00014291149357779941	0.00010252655968279965	0.00015495111861031283	3.425146327270549e-05	0.00013652897429335004	9.257441065656516e-05	0.000325912936579276	5.951189594892541e-05	9.610499539935946e-05	minD; septum site-determining protein MinD
K01681	0.00046418571666356886	0.0005161712619496328	0.00020873152066118103	0.0006146357795891227	0.0005008937242968733	0.00041373152952258786	0.00033422494129166965	0.00029826748920924257	0.00035871757433979625	0.0004900996420567927	0.0003514300879914508	0.00040264440962971835	ACO, acnA; aconitate hydratase [EC:4.2.1.3]
K03118	0.00019603250448367582	0.00011629572526999644	0.0006141221877053734	0.000428738393543977	0.00033047951279055563	0.00013100354365741952	0.00022816943723355165	0.00016790697271755337	0.00019852416721331936	0.00018478274912368036	0.0003244959912780108	0.00019714249143341277	tatC; sec-independent protein translocase protein TatC
K00979	8.883147958177713e-05	0.0001346298761861322	0.0006140506137783077	0.000127329703650623	0.00025028078411216715	7.063335680168513e-05	4.8446325705680644e-05	6.656664942668001e-05	2.7075741411432628e-05	2.808152905521678e-05	0.0001676936829256573	6.78802556833369e-05	kdsB; 3-deoxy-manno-octulosonate cytidylyltransferase (CMP-KDO synthetase) [EC:2.7.7.38]
K07571	0.00031561362350379077	0.00024063441139094018	0.0001456052256272989	0.00033337146130841394	0.00020710443952854873	0.00034198514732832884	0.00034174091553513565	0.00045340846594568187	0.0003911031629690396	0.00032926042679406716	0.0003735323983106245	0.00035180707732109873	K07571; S1 RNA binding domain protein
K08972	0.00030502041616618363	0.00014557906911148873	0.0001318212801732317	0.0005778448444705622	0.0003139111576282717	0.00037663505420582494	0.0005296362369002324	0.00045754862148339546	0.00046556438339459056	0.0004469106640404621	0.0005456084428076695	0.0005472850537405112	K08972; putative membrane protein
K11733	0.0001754807686036194	0.0001221081894188149	9.653748134765928e-05	0.00024365413844722511	0.00019647978453841083	0.00026563813528945857	0.00035551426823410813	0.00034920475766356404	0.00037969359328808507	0.0003042116225738848	0.0003458827099538311	0.00032548090306552726	lysP; lysine-specific permease
K02746	4.096175525370845e-05	0.00017119262735106847	3.82443350287662e-05	7.23258580413464e-05	0.0006123387928727424	0.0002752991635827786	0.00014646039237220098	8.747213777357725e-05	0.00018169710401478933	8.539553442024346e-05	0.00013517625418876745	0.00010667299193999732	PTS-Aga-EIIC, agaW; PTS system, N-acetylgalactosamine-specific IIC component
K07035	0.00038318275435104813	0.0005142219522252851	0.000195377018769508	0.00027898755162520603	0.0002296030823849901	0.00034260521942128236	0.0003551779623258414	0.0004557109266382684	0.00044289768432646614	0.0005388201289380931	0.00034853901189203833	0.0003790379465716044	K07035; uncharacterized protein
K03639	0.00024125976415436152	0.00014385162688987976	0.0006103187492211028	0.0004333359459739933	0.00022943897677195414	0.0001642195505461176	0.00020297402515473056	0.00013474470080999994	0.00012491895766825108	0.0003562429476450661	0.00018453249070727435	0.00017750222698648558	moaA, CNX2; GTP 3',8-cyclase [EC:4.1.99.22]
K11065	0.0003977907212841291	0.0003634795555690899	0.0005257880327184696	0.00037473549379087365	0.0006096267109265352	0.0005515705852206717	0.0005644397450160066	0.0004894020700274136	0.0005260304122330714	0.0003390879581767812	0.0005069758850330341	0.00044326116402915026	tpx; thiol peroxidase, atypical 2-Cys peroxiredoxin [EC:1.11.1.15]
K02416	0.00027153857181855636	0.0003535035397965645	0.0006093486839296058	0.00021706756876735018	0.00010419641319236982	0.00011611084106753127	5.084532367375423e-05	0.00013196144786142085	0.0001460223228927323	0.00011853596381822058	4.9155001523188164e-05	9.205412228771398e-05	fliM; flagellar motor switch protein FliM
K01627	6.835912930917646e-05	0.00012477841020106247	0.0006092234295572408	3.9649976898311606e-05	0.00023777562081110998	3.640494908103054e-05	4.3652127154524494e-05	6.650254379254767e-05	2.2830865538353975e-05	2.5945029110700822e-05	0.0001676936829256573	6.523593573545723e-05	kdsA; 2-dehydro-3-deoxyphosphooctonate aldolase (KDO 8-P synthase) [EC:2.5.1.55]
K01579	0.0002093175133139901	0.00015520887869515442	0.0006086071780452053	0.0003973014060504349	0.0002768623430621713	0.0001270205773391513	0.00017594352677900162	0.00016974466756268042	0.00018682941692122322	0.00029412181740487854	0.00031750642910727365	0.00015839195177166533	panD; aspartate 1-decarboxylase [EC:4.1.1.11]
K00100	0.0005776521135871487	0.0004687294035024507	0.0003202792474132996	0.00030411928942177425	0.0003670876880062686	0.00035582557392793083	0.00042988557861000856	0.00043995162491406825	0.00037936526034762594	0.0006084116417428985	0.0004419321732194604	0.0004892976490792044	bdhAB; butanol dehydrogenase [EC:1.1.1.-]
K09125	7.8451456100509e-05	0.0001864430099703371	0.0006076688438613739	6.428234224476847e-05	0.0005284547886246859	0.00016816692360225251	0.00010493242744702537	9.876370416964752e-05	0.00010504519930578931	4.640606806209452e-05	0.00010044094749013813	0.00011127242078551144	K09125; uncharacterized protein
K18348	7.323697897445699e-05	0.00021316316140625974	3.948113248846129e-05	7.987024593847417e-05	0.0006076179951054316	0.00027418426486061875	0.00014165836171450087	0.0001806603612572881	0.0001798720419128944	7.43325166903042e-05	0.00012449738377052024	0.00010418339284013187	vanT; serine/alanine racemase [EC:5.1.1.18 5.1.1.1]
K07277	8.235475099395408e-05	0.0001265869153351849	0.0006070602269015588	0.00012657159660099267	0.00023974804404471522	5.141834761995723e-05	4.740204483315158e-05	6.665212360552313e-05	2.4660149063769084e-05	2.6387063581979986e-05	0.0001676936829256573	6.740202760765653e-05	SAM50, TOB55, bamA; outer membrane protein insertion porin family
K03617	0.00038541245445610997	0.0006066718818322329	0.00025758859901549064	0.0003022017676875318	0.0004932667581371686	0.0003289432943693714	0.00011132461306971292	0.0002109966431268409	0.00018658903030410135	0.00029373816832001416	0.0002731408204726712	0.00020119814682581505	rnfA; electron transport complex protein RnfA
K03787	8.410773138979309e-05	0.00018196597286464442	0.0006066307833391647	0.00012677530730174815	0.00023231871469301776	5.216767945434216e-05	4.802695200073545e-05	6.680341290207545e-05	2.4777410828218772e-05	2.5134632580022354e-05	0.00016848064591401708	6.738317979526207e-05	surE; 5'-nucleotidase [EC:3.1.3.5]
K13747	0.00017932295079158063	0.00016445490605238906	0.0006066107426395863	0.0002040330185269317	0.00021206823983823964	0.0001497234585914288	2.8972860798633016e-05	6.246388884221028e-05	3.750031227100976e-05	4.905993251903681e-05	0.00018147157227181294	8.005172283066777e-05	nspC; carboxynorspermidine decarboxylase [EC:4.1.1.96]
K00290	0.00017932295079158063	0.00016445490605238906	0.0006066107426395863	0.00020380069539881917	0.00021189072174721517	0.0001497234585914288	2.8972860798633016e-05	6.246388884221028e-05	3.750031227100976e-05	4.891258769527709e-05	0.00018147157227181294	8.005172283066777e-05	LYS1; saccharopine dehydrogenase (NAD+, L-lysine forming) [EC:1.5.1.7]
K02536	6.826431325116663e-05	0.00012489092721244184	0.0006064559043773675	4.104391566698675e-05	0.00023860403856922418	3.6503165075037426e-05	5.138146696717313e-05	6.686580905263092e-05	2.3706576395264234e-05	2.705011528889873e-05	0.0001676936829256573	6.714884803817869e-05	lpxD; UDP-3-O-[3-hydroxymyristoyl] glucosamine N-acyltransferase [EC:2.3.1.191]
K11720	6.817640028945732e-05	0.00012465174940026015	0.0006063127565232361	3.984561742724847e-05	0.00023777562081110998	3.6476135605297114e-05	4.3652127154524494e-05	6.665212360552313e-05	2.2830865538353975e-05	2.5945029110700822e-05	0.0001676936829256573	6.523593573545723e-05	lptG; lipopolysaccharide export system permease protein
K06861	6.817640028945732e-05	0.00012465174940026015	0.0006063127565232361	3.974779716278004e-05	0.00023777562081110998	3.644054234316383e-05	4.3652127154524494e-05	6.665212360552313e-05	2.2830865538353975e-05	2.5945029110700822e-05	0.0001676936829256573	6.523593573545723e-05	lptB; lipopolysaccharide export system ATP-binding protein [EC:3.6.3.-]
K02527	6.817640028945732e-05	0.00012465174940026015	0.0006063127565232361	3.9649976898311606e-05	0.00023777562081110998	3.640494908103054e-05	4.3652127154524494e-05	6.650254379254767e-05	2.2760508479684162e-05	2.5932688981710942e-05	0.0001676936829256573	6.523593573545723e-05	kdtA, waaA; 3-deoxy-D-manno-octulosonic-acid transferase [EC:2.4.99.12 2.4.99.13 2.4.99.14 2.4.99.15]
K00748	6.817640028945732e-05	0.00012465174940026015	0.0006063127565232361	3.984561742724847e-05	0.00023777562081110998	3.640494908103054e-05	4.3652127154524494e-05	6.665212360552313e-05	2.2830865538353975e-05	2.5932688981710942e-05	0.0001676936829256573	6.523593573545723e-05	lpxB; lipid-A-disaccharide synthase [EC:2.4.1.182]
K02410	0.0002709091718617459	0.0003520680507208049	0.0006059608513818298	0.00021579590532926058	0.00010080384523056883	0.00011573617515033879	2.6589527043647368e-05	0.00012864398129507228	5.4769217797986206e-05	0.0001128079337945614	4.891351952880569e-05	8.046412421828389e-05	fliG; flagellar motor switch protein FliG
K03270	6.011602019740168e-05	0.00012066193417498707	0.0006055254433255135	3.9014145179266805e-05	0.00022807129850177228	3.616409241997824e-05	4.180090197140479e-05	5.284804372235936e-05	2.0579439660919993e-05	2.207096533199835e-05	0.0001671838876041832	6.461705234340028e-05	kdsC; 3-deoxy-D-manno-octulosonate 8-phosphate phosphatase (KDO 8-P phosphatase) [EC:3.1.3.45]
K06726	0.00023241100985833983	0.00012898291548369545	0.0001236160451744212	0.00036108320858033703	0.00022298915279806504	0.0004873600727137145	0.00046750935709129714	0.00047745876301766456	0.000507297845362234	0.0003311022370910637	0.00038435884105877206	0.00040477786946851833	rbsD; D-ribose pyranase [EC:5.4.99.62]
K02387	0.0002706858363932003	0.0003512236453821228	0.0006052928280625501	0.00021579590532926058	0.00010086972416657126	0.00011568265144788272	2.6621092806385184e-05	0.00012864398129507228	5.4698860739316394e-05	0.00011283242987151145	4.891351952880569e-05	8.035159996518263e-05	flgB; flagellar basal-body rod protein FlgB
K02396	0.00031619206236732395	0.000492278179587618	0.0006051100759687757	0.0002013551887871084	9.857500697659493e-05	0.00011073625848540534	2.646682404112521e-05	0.00012303473830849258	5.8881353353707826e-05	0.00011724669661032301	5.701658200697317e-05	8.623099218972362e-05	flgK; flagellar hook-associated protein 1 FlgK
K03613	0.0003719108102213064	0.000604771969820198	0.00025374746492963203	0.00028606142405024067	0.0004919255103383171	0.00032626710924656805	0.00011127714575732525	0.0002083469435827042	0.00018236760678391265	0.000291693758890348	0.00027249686848765126	0.000194868657588869	rnfE; electron transport complex protein RnfE
K03593	0.0001587643118152237	0.00017709987599915397	0.0006038613495212363	0.00033024952756790393	0.00025337748858892734	0.00013559989160583422	0.0001603505146596472	0.00014388872846263684	6.734343132345499e-05	0.00012270453306341278	0.00028282022374750206	0.00018722629162886396	mrp, NUBPL; ATP-binding protein involved in chromosome partitioning
K00336	0.00017077021750750397	0.000169475740196193	0.0006037024554031504	0.0001022671736911662	0.00012774714660161623	0.00013305537479107283	5.65810363661201e-05	4.066263110103716e-05	0.00015982403256846039	0.00035203146421995386	5.4338010062617346e-05	7.629144360265631e-05	nuoG; NADH-quinone oxidoreductase subunit G [EC:1.6.5.3]
K15581	0.00040472447545349404	0.0006036178788235543	0.0001849964135474143	0.0002556148667344414	0.0003878344245466218	0.0005033168265084294	0.00025417915105638343	0.00042756321111799364	0.00033390873735870497	0.00040754988872643863	0.00023512967636358007	0.0003059112475874211	oppB; oligopeptide transport system permease protein
K03708	0.000213559465990648	0.00014482607065071892	0.00011182233205229395	0.00024038107239811142	0.0001978537745629402	0.00027694501743330264	0.0003456332351509258	0.0003512027165940219	0.0003818981144597392	0.0003064680243687353	0.00035893615331683933	0.00032042687623748406	ctsR; transcriptional regulator of stress and heat shock response
K19267	0.00017704411688343875	0.0001344715501851293	0.00010347991369327417	0.0002743533165960141	0.0002190443063308546	0.00029777911861432655	0.00036551396959825974	0.0003608452723947613	0.00038988364061876284	0.0002500841332036918	0.0003346940442141098	0.0003240839144632751	qorB; NAD(P)H dehydrogenase (quinone) [EC:1.6.5.2]
K19294	0.0004683326502499728	0.0006030164511210778	0.00019612854500369772	0.0003074757472463473	0.0003891030871704767	0.00035225741630369716	0.00011690012358277037	0.00028911640993685114	0.00019867871821886403	0.0003634613705610548	0.000182426231089605	0.00021390860514550094	algI; alginate O-acetyltransferase complex protein AlgI
K06183	0.0006009719910837062	0.0005671345017604541	0.0002470414651230908	0.00028427816062898115	0.00015165962243190583	0.00044376956657795697	0.0003772936951769495	0.00041604556551888333	0.00036803402152532383	0.0005197467098644566	0.00021769601793580087	0.0003405217386669403	rsuA; 16S rRNA pseudouridine516 synthase [EC:5.4.99.19]
K03770	6.653853917604137e-05	0.00012042275636280535	0.0006007378633440896	0.00012593576488194785	0.00023063544870545908	4.997320765364343e-05	4.5503352337644196e-05	5.284804372235936e-05	2.1869319069866543e-05	1.6975412964327786e-05	0.00016707656227334653	6.652996464612174e-05	ppiD; peptidyl-prolyl cis-trans isomerase D [EC:5.2.1.8]
K01711	0.00016103664869155333	0.00027271315910613967	0.0006004754256115155	0.00012042921764435868	0.00022270630730636607	5.8983120106585404e-05	2.708603513122255e-05	4.753966984530743e-05	3.584692139226918e-05	5.485831969604123e-05	5.837827214196324e-05	7.160283928655944e-05	gmd, GMDS; GDPmannose 4,6-dehydratase [EC:4.2.1.47]
K08307	6.645732627838843e-05	0.00012027498542853598	0.0006003561357330727	0.0001257890344852452	0.0002299253763413612	4.989292209995933e-05	4.574068889958262e-05	5.284804372235936e-05	2.1705152599636984e-05	1.531152154202113e-05	0.0001671838876041832	6.672688208904895e-05	mltD, dniR; membrane-bound lytic murein transglycosylase D [EC:4.2.2.-]
K02408	0.00025482901812646114	0.0003481557096853559	0.0006002986380116632	0.0002000876827102587	9.843693735024257e-05	0.0001115613263587656	2.8630621476317808e-05	0.00012599428175093558	5.0336723101788056e-05	9.020892145041415e-05	4.8028085549403284e-05	7.493158800392755e-05	fliE; flagellar hook-basal body complex protein FliE
K01489	0.0003883852525746964	0.000600213869801992	0.00025544543705938703	0.00018025437953862308	0.0001834878271832999	0.00019143635324502748	8.483785275738489e-05	0.0001808830214931744	0.00020147541130098907	0.0003187484787049892	0.0002423518661889057	0.00017395321204367173	cdd, CDA; cytidine deaminase [EC:3.5.4.5]
K14441	0.00039550315698948945	0.000599835787311597	0.00028993214091720457	0.0003334350444803184	0.0005775022482054536	0.00033926881942868343	0.00022447885369540917	0.00023904285805973944	0.00031971631148383054	0.00036718201154201753	0.00038658369516701593	0.0003049407259044227	rimO; ribosomal protein S12 methylthiotransferase [EC:2.8.4.4]
K01628	0.0003316801740787187	0.00039297948937995416	0.0005988709767464597	0.00027055886853728366	0.00015434211802960892	0.00031657931910202	0.00016358398797949628	0.00026870944973805637	0.00020728362101771094	0.0003248155860043254	0.00011033044010008173	0.00014863047281513076	fucA; L-fuculose-phosphate aldolase [EC:4.1.2.17]
K03322	0.00018005731841860747	0.00013307997018698116	0.00010679426367592932	0.00027109687999186	0.00021556613520071514	0.00029690694988280495	0.00037826297769590604	0.00035318293963236986	0.0003851931700407754	0.00030006773358667236	0.0004111880272613192	0.0004203343474597679	mntH; manganese transport protein
K05807	6.653853917604137e-05	0.00012042275636280535	0.0005984236397022991	0.00012593576488194785	0.0002240081066405455	4.997320765364343e-05	4.5503352337644196e-05	5.284804372235936e-05	2.1869319069866543e-05	1.6975412964327786e-05	0.0001671838876041832	6.652996464612174e-05	bamD; outer membrane protein assembly factor BamD
K02523	6.648453259910216e-05	0.00011867779273041873	0.0005982566338724792	0.00012582155972318094	0.0002239161917178595	4.997320765364343e-05	4.546371713180048e-05	5.274825261856001e-05	2.1869319069866543e-05	1.6963072835337913e-05	0.0001667634406206306	6.651111683372728e-05	ispB; octaprenyl-diphosphate synthase [EC:2.5.1.90]
K00912	6.046117501242673e-05	0.00012232963471888426	0.0005980101809836163	3.9649976898311606e-05	0.0002310299333521801	3.5120380222084946e-05	4.317745403064765e-05	6.650254379254767e-05	2.2127294951655856e-05	1.91364089857938e-05	0.0001676936829256573	6.523593573545723e-05	lpxK; tetraacyldisaccharide 4'-kinase [EC:2.7.1.130]
K12308	0.0005113044247205918	0.0005542872967350749	0.0001767341579867081	0.00029561699658483935	0.00025206227677675933	0.00034254955477072804	0.0004579843288510224	0.0004065525895311194	0.00041970752874183836	0.0003771784369289661	0.0004797241053403177	0.0004885662414340462	bgaB, lacA; beta-galactosidase [EC:3.2.1.23]
K00005	0.0003377879930789532	0.0002513057949598703	0.0001631885537097697	0.0004705034891107572	0.00022621722066218337	0.0004283413593449958	0.0003486037395601471	0.00044260132445820497	0.00039250655176597345	0.00041197778486144797	0.0003286838256872571	0.00037922079848289394	gldA; glycerol dehydrogenase [EC:1.1.1.6]
K04651	0.00010975395233961929	6.948759302949523e-05	0.0005971985326506914	0.0002371087400009812	0.00027421969041378704	7.176645358268007e-05	9.651457426819339e-05	6.54892474023625e-05	6.305962454457905e-05	7.152080909090931e-05	0.00015447469023983354	0.00014886958685297094	hypA, hybF; hydrogenase nickel incorporation protein HypA/HybF
K02377	0.000159916519800675	0.0002706479547490578	0.0005965906314301468	0.00011958136050207855	0.00021701902215458875	5.8247169197814484e-05	2.4760136824226005e-05	4.751830130059665e-05	3.583144283936182e-05	5.431203876195206e-05	5.801604915038952e-05	7.079182073233208e-05	TSTA3, fcl; GDP-L-fucose synthase [EC:1.1.1.271]
K01644	0.0002171056271666642	0.00012164735520522912	0.00011368301557624495	0.00046954191591103253	0.0002335940835558669	0.000475321521557296	0.000466322674281605	0.0004746808522052632	0.0004935313142158408	0.0002672899566361739	0.00037498129027691934	0.0003944911835606336	citE; citrate lyase subunit beta / citryl-CoA lyase [EC:4.1.3.34]
K03709	0.0002794738840482264	0.00013136836056547248	0.00011181040306444966	0.0004994458153096932	0.00023158221185758958	0.0003366863007851782	0.00044740315291012166	0.00043011675221093186	0.0004153177173278999	0.0004025092223056186	0.0003907178669108439	0.00034516814638812425	troR; DtxR family transcriptional regulator, Mn-dependent transcriptional regulator
K00818	8.576061688927482e-05	0.00011309395132704846	0.0005960516797593422	0.00019500494176847902	0.0002915568961525302	8.775425112481945e-05	0.0001283497140038038	8.483675515439676e-05	7.342931689839372e-05	6.668900395776865e-05	0.00033145201428286155	0.0002556458197951887	E2.6.1.11, argD; acetylornithine aminotransferase [EC:2.6.1.11]
K03605	0.0001030674914436075	6.445641492029243e-05	0.0005959302426630874	0.00023593880963793877	0.00027354906651436123	6.920614727569412e-05	9.584219978822182e-05	6.506721864432459e-05	6.050707045603827e-05	6.510799399882684e-05	0.00012932031582499245	0.000148208506866001	hyaD, hybD; hydrogenase maturation protease [EC:3.4.23.-]
K03303	0.0003128064996964164	0.00016895706421690752	0.0005951252745633553	0.0003486991630986336	0.0004549820231728912	0.00031378725516339925	0.00028193993403319696	0.00019787806615799894	0.00021952785993801832	0.00017204828854921675	0.00016973501071817048	0.00024368055334166586	lctP; lactate permease
K00177	0.00011775342275843522	0.00016210112617081262	0.0005945784497605734	0.00016937603247775	0.00028226678272224963	6.892059832309101e-05	8.825170186430717e-05	8.344779974819608e-05	7.288991278192517e-05	8.84929067967025e-05	0.00029292892834567954	0.00015088574015791281	korC, oorC; 2-oxoglutarate ferredoxin oxidoreductase subunit gamma [EC:1.2.7.3]
K05823	0.00019046454822058934	0.00012199546130610082	9.924917886442133e-05	0.0002890099713719803	0.00020962914126756342	0.0004277346681776563	0.0004656306008669926	0.00048085636162667857	0.0005074971903617985	0.00031143170311914085	0.0003856199136961028	0.00038209016693697615	dapL; N-acetyldiaminopimelate deacetylase [EC:3.5.1.47]
K04750	0.00016928828515758168	0.00013024614587036392	9.28235102722207e-05	0.000235490303725351	0.00019200238379812694	0.00025902795803613436	0.0003626896645111925	0.00034312540669334714	0.00036569253861279253	0.000250691746420671	0.00036108265993357245	0.00032612791752085953	phnB; PhnB protein
K06191	0.0001768969185064428	0.0001261963778660444	9.81457474888253e-05	0.0002654597427012055	0.00019740682345820528	0.00029532371876415454	0.00036472292683731897	0.00034950391728951494	0.00038213263798863857	0.0002945760078241179	0.0003980897755726867	0.0004168601611452664	nrdH; glutaredoxin-like protein NrdH
K00176	0.00011753008728988959	0.0001594412493539639	0.0005928845334866855	0.0001691070267504618	0.0002793475963365139	6.857269425712658e-05	8.808556627095028e-05	8.344779974819608e-05	7.288991278192517e-05	8.840081628185268e-05	0.00029271427768400623	0.00015088574015791281	korD, oorD; 2-oxoglutarate ferredoxin oxidoreductase subunit delta [EC:1.2.7.3]
K00782	0.00015875761175116734	0.00013292185528731293	0.0005927156190188104	0.00029923243355959255	0.0002447579990580725	0.00021683789957513985	0.00024363784765788838	0.0002551457659828889	0.0002650233138327366	0.00022955089528865587	0.00030688336786106147	0.0002208381299621095	lldG; L-lactate dehydrogenase complex protein LldG
K01719	5.958813636265748e-05	0.00011769237170017668	0.0005921489920962071	3.9413496408959176e-05	0.00022436314282259446	3.4879523561032645e-05	4.828019011232375e-05	6.682307196320937e-05	2.2150747304545793e-05	1.8080499142525695e-05	0.00016758635759482065	6.578927375008268e-05	hemD, UROS; uroporphyrinogen-III synthase [EC:4.2.1.75]
K02409	0.00024213950286818716	0.00032912133564211803	0.0005911211905035437	0.00019728342027860996	0.00010151391759466671	9.957201700860668e-05	2.4714568204333825e-05	0.0001372982419029381	4.362935017526598e-05	6.801510737160615e-05	4.451318096450282e-05	7.202480523568916e-05	fliF; flagellar M-ring protein FliF
K04652	9.305800180788097e-05	6.311929906648927e-05	0.0005910990025861535	0.0001497549992800109	0.00026563294310861005	5.667276949006929e-05	9.258285678312146e-05	6.533966758938703e-05	6.040950866801613e-05	7.118007418596495e-05	0.00015434053357628772	0.0001466191017909457	hypB; hydrogenase nickel incorporation protein HypB
K00337	0.0001689987611774489	0.00011544604239794754	0.0005906697976035162	0.00038427908334307497	0.00024016225292377232	0.00011825152154726164	0.00015315921683291297	0.00014026141799798196	0.00015134975937521045	0.00012596453728909663	0.00020910784496225169	9.345139220059891e-05	nuoH; NADH-quinone oxidoreductase subunit H [EC:1.6.5.3]
K04655	8.89297471879372e-05	6.185627978115546e-05	0.0005904588930984293	0.00014906610006749194	0.00026496231920918425	5.4433605397819744e-05	9.210818365924461e-05	6.521679845730005e-05	5.8795048695072844e-05	6.55010363162059e-05	0.00015434053357628772	0.00014626746350000425	hypE; hydrogenase expression/formation protein HypE
K18139	6.45386715713374e-05	0.00011448025379182987	0.0005903835018952534	0.00012611917787782616	0.0002244092975262608	5.236839333855241e-05	5.261941447424394e-05	6.04338770946862e-05	2.7357169646111875e-05	1.5330123826020798e-05	0.0002769374540510179	6.337928555928639e-05	oprM, emhC, ttgC, cusC, adeK, smeF, mtrE, cmeC, gesC; outer membrane protein, multidrug efflux system
K04773	8.767419579022254e-05	0.00013459821098593162	0.0005901687801140563	0.00016895222618194052	0.0002840881183361607	6.899633436206634e-05	9.832260419704028e-05	7.892835254186614e-05	6.624117073762794e-05	7.880185355699594e-05	0.00026258269105161527	0.00016473550654024904	sppA; protease IV [EC:3.4.21.-]
K03269	5.1446543372948885e-05	0.00011376947559799418	0.0005899819721644149	3.881850465032994e-05	0.00021315977885571677	3.458514319752428e-05	4.1682233690435586e-05	5.284804372235936e-05	1.9758607309772187e-05	1.5182594821231376e-05	0.00016707656227334653	6.42091519259082e-05	lpxH; UDP-2,3-diacylglucosamine hydrolase [EC:3.6.1.54]
K07307	0.00010151612206619195	6.847071790038726e-05	8.661638073732733e-05	0.0002303544952900972	0.000447832383435719	5.4500510025889825e-05	0.0003784013449115161	0.00015589421793749426	0.00024967374886627266	0.0003192439256748813	0.000589792939946485	0.0005589923583437992	dmsB; anaerobic dimethyl sulfoxide reductase subunit B (DMSO reductase iron- sulfur subunit)
K04656	8.805670853816796e-05	5.8225336824822305e-05	0.0005897908697791495	0.00014970193178653676	0.00026496231920918425	5.395189207571514e-05	9.19895153782754e-05	6.506721864432459e-05	5.856052516617347e-05	6.487482081522708e-05	0.00014140783121047076	0.00014595802180397577	hypF; hydrogenase maturation protein HypF
K04654	8.805670853816796e-05	5.811978615748704e-05	0.0005897908697791495	0.0001491883753980775	0.00026496231920918425	5.395189207571514e-05	9.28913943136414e-05	6.899903087110807e-05	7.614978983362646e-05	0.00020052414918902048	0.00014140783121047076	0.000146070546057077	hypD; hydrogenase expression/formation protein HypD
K01079	5.3935515653767784e-05	7.545120573393777e-05	0.0005893557003025901	6.94932277330018e-05	0.00022056307222073063	6.361961083184217e-05	5.949030794236129e-05	5.718222564604683e-05	2.6747408470973506e-05	1.553253877766072e-05	0.00020637319553253372	0.00015977965712303665	serB, PSPH; phosphoserine phosphatase [EC:3.1.3.3]
K00537	0.0005885007354878744	0.0005638307658728603	0.00029254864511096926	0.0002762160589821542	0.0002910180301251093	0.0002755579506841537	0.0003230919578442621	0.0003429544583356609	0.00028001734112938914	0.0005175963963427131	0.00032239858600013546	0.0004011863766201587	ARSC1, arsC; arsenate reductase [EC:1.20.4.1]
K01007	0.00018248172644579226	0.00013458111177782334	0.0005873394627771497	0.0005360560274896483	0.00025095811425058715	0.0002514230427726641	0.0002677194392515324	0.0002478110130109137	0.00025880844031690324	0.00017168434683453022	0.00022388064012526313	0.00022918349119336465	pps, ppsA; pyruvate, water dikinase [EC:2.7.9.2]
K02389	0.00019338130943979517	0.00026081949880946717	0.0005864450272685854	0.00018240251254634984	9.280251314112587e-05	8.928208521142787e-05	2.1150485053704524e-05	1.9867404444847548e-05	3.673435842562441e-05	7.117068095345027e-05	3.667843181342698e-05	6.67080342766545e-05	flgD; flagellar basal-body rod modification protein FlgD
K03149	0.00010820745573606292	0.00010950016220561732	0.0005856319474571192	0.00012529993316290304	0.00021289665759635382	7.373773154413701e-05	3.523854603380739e-05	5.4172893494427706e-05	4.249191106010402e-05	0.00017029396424132756	7.98344839695003e-05	7.494115256544116e-05	thiG; thiazole synthase [EC:2.8.1.10]
K07704	0.00018524661954638706	0.00013718420233564565	0.00010206441999567175	0.00026973937927169935	0.0002613658026850285	0.00027052217313857464	0.0004207977243168244	0.00036748554766363614	0.0004942935156847638	0.00030636672480240047	0.00042979770300174107	0.0004221347355093881	lytS; two-component system, LytTR family, sensor histidine kinase LytS [EC:2.7.13.3]
K00162	0.00018380509061304714	0.00012902513575062955	9.819942793412456e-05	0.00023771547019134666	0.00020408663198113273	0.00026575401410527597	0.00035121064435647873	0.0003588312870557703	0.00037828645211468887	0.00029893225753857403	0.00034946469287050453	0.00032141146345212007	PDHB, pdhB; pyruvate dehydrogenase E1 component beta subunit [EC:1.2.4.1]
K00161	0.00018380509061304714	0.00012902513575062955	9.819942793412456e-05	0.00023771547019134666	0.00020408663198113273	0.00026575401410527597	0.00035121064435647873	0.0003588312870557703	0.00037828645211468887	0.00029893225753857403	0.00034946469287050453	0.00032141146345212007	PDHA, pdhA; pyruvate dehydrogenase E1 component alpha subunit [EC:1.2.4.1]
K07164	8.917663439680218e-05	0.00012850434875799735	0.000584641602886287	0.00016254084149801837	0.00028222733425757753	5.617740762383839e-05	9.366297547650323e-05	9.215548171783886e-05	6.641706338430247e-05	6.997663533790743e-05	0.0002687941445737867	0.00015417707456112477	K07164; uncharacterized protein
K00343	0.00015398797827200937	0.00010897219776760631	0.0005845304247195783	0.0002973085535081597	0.00023164138455459773	0.00010299726634728265	0.00014933809818570436	0.00014026141799798196	0.00014940321408534566	0.00012583561056830686	0.00020910784496225169	9.120090713857366e-05	nuoN; NADH-quinone oxidoreductase subunit N [EC:1.6.5.3]
K00342	0.00015398797827200937	0.00010914107883534274	0.0005845304247195783	0.0002973085535081597	0.00023164138455459773	0.00010299726634728265	0.00014933809818570436	0.000140838368705173	0.00014940321408534566	0.00012590928298018673	0.00020910784496225169	9.120090713857366e-05	nuoM; NADH-quinone oxidoreductase subunit M [EC:1.6.5.3]
K00341	0.00015398797827200937	0.00010914107883534274	0.0005845304247195783	0.0002973085535081597	0.00023164138455459773	0.00010299726634728265	0.00014933809818570436	0.000140838368705173	0.00014933285702667585	0.00012590928298018673	0.00020900051963141503	9.120090713857366e-05	nuoL; NADH-quinone oxidoreductase subunit L [EC:1.6.5.3]
K00340	0.00015398797827200937	0.00010897219776760631	0.0005845304247195783	0.0002973085535081597	0.00023164138455459773	0.00010299726634728265	0.00014933809818570436	0.00014026141799798196	0.00014940321408534566	0.00012583561056830686	0.00020910784496225169	9.120090713857366e-05	nuoK; NADH-quinone oxidoreductase subunit K [EC:1.6.5.3]
K00339	0.00015398797827200937	0.00010897219776760631	0.0005845304247195783	0.0002973085535081597	0.00023164138455459773	0.00010299726634728265	0.00014933809818570436	0.00014026141799798196	0.00014940321408534566	0.00012583561056830686	0.00020910784496225169	9.120090713857366e-05	nuoJ; NADH-quinone oxidoreductase subunit J [EC:1.6.5.3]
K00338	0.00015398797827200937	0.00010897219776760631	0.0005845304247195783	0.0002973085535081597	0.00023164138455459773	0.00010299726634728265	0.00014933809818570436	0.00014026141799798196	0.00014940321408534566	0.00012583561056830686	0.00020910784496225169	9.120090713857366e-05	nuoI; NADH-quinone oxidoreductase subunit I [EC:1.6.5.3]
[truncated: 4,529 more rows]
